# Supplementary material for: Evolution of NLR Resistance Genes in Magnoliids: Dramatic Expansions of CNLs and Multiple Losses of TNLs
Source: Front Plant Sci. 2021 Dec 21;12:777157. doi: 10.3389/fpls.2021.777157 (PMC8724549; doi:10.3389/fpls.2021.777157)
Supplement: Supplementary file 1 [file Table_1.xlsx]

## Sheet: Chimonanthus_salicifolius
Gene Identifier	Classification	CNL subclass	Domain composition	Duplication type
Cs01g00139	CNL		CN	Ectopic
Cs01g01227	CNL	CNL-4	NL	WGD or Segmental
Cs01g01233	CNL	CNL-4	NL	Tandem
Cs01g01249	CNL		NL	WGD or Segmental
Cs01g01308	CNL	CNL-4	NL	Tandem
Cs01g01312	CNL	CNL-4	NL	Tandem
Cs01g01330	CNL		NL	WGD or Segmental
Cs01g01372	CNL	CNL-1	N	WGD or Segmental
Cs01g01374	CNL		NL	WGD or Segmental
Cs01g01390	CNL		CN	Ectopic
Cs01g01771	CNL		NL	Ectopic
Cs01g02485	CNL		N	Ectopic
Cs01g02638	CNL		N	Ectopic
Cs01g02647	CNL		NL	Tandem
Cs01g02648	CNL	CNL-2	NL	Tandem
Cs01g02649	CNL		N	Tandem
Cs01g02652	CNL	CNL-2	N	Tandem
Cs01g02653	CNL	CNL-2	NL	Tandem
Cs01g02891	CNL	CNL-3	CNL	Tandem
Cs01g02899	CNL	CNL-3	CNL	Tandem
Cs01g02900	CNL	CNL-3	CNL	Tandem
Cs01g02952	CNL	CNL-3	CNL	Tandem
Cs01g02954	CNL	CNL-3	CNL	Tandem
Cs01g03180	CNL		N	Ectopic
Cs01g03299	CNL	CNL-3	CNL	Ectopic
Cs02g01916	RNL		RNL	WGD or Segmental
Cs02g01991	CNL		N	Ectopic
Cs03g00371	CNL	CNL-3	NL	Ectopic
Cs03g00372	CNL	CNL-3	CNL	Ectopic
Cs03g00382	CNL	CNL-3	CNL	Ectopic
Cs03g01115	CNL		CN	WGD or Segmental
Cs03g01643	CNL	CNL-2	CNL	Ectopic
Cs03g01646	CNL	CNL-2	CNL	WGD or Segmental
Cs03g02575	CNL		CN	Ectopic
Cs03g03162	CNL	CNL-2	CNL	WGD or Segmental
Cs03g03286	CNL	CNL-2	CNL	Ectopic
Cs03g03604	CNL		CN	WGD or Segmental
Cs03g04167	CNL	CNL-2	CNL	WGD or Segmental
Cs03g04250	CNL	CNL-2	CNL	WGD or Segmental
Cs04g00081	CNL	CNL-3	CNL	Tandem
Cs04g00085	CNL	CNL-3	CNL	Ectopic
Cs04g00125	CNL	CNL-3	CN	Tandem
Cs04g00129	CNL	CNL-3	CN	Tandem
Cs04g00169	CNL	CNL-3	CNL	Tandem
Cs04g00170	CNL	CNL-3	N	Tandem
Cs04g00194	CNL	CNL-3	N	Ectopic
Cs04g00214	CNL		N	WGD or Segmental
Cs04g00285	CNL		CNL	Ectopic
Cs04g00696	CNL	CNL-3	CNL	Ectopic
Cs04g01048	CNL		CN	Ectopic
Cs04g01049	CNL		NL	Ectopic
Cs04g01091	CNL		CN	Ectopic
Cs04g01116	CNL	CNL-3	CNL	Tandem
Cs04g01117	CNL		CN	Tandem
Cs04g01118	CNL	CNL-3	CNL	Tandem
Cs04g01120	CNL		CN	Tandem
Cs04g01123	CNL		CN	Tandem
Cs04g01415	CNL		N	Ectopic
Cs04g01939	CNL	CNL-4	NL	Ectopic
Cs04g01948	RNL		N	Ectopic
Cs04g02410	CNL	CNL-2	CNL	Ectopic
Cs04g02420	CNL	CNL-2	CNL	Tandem
Cs04g02428	CNL		NL	WGD or Segmental
Cs04g02541	RNL		NL	WGD or Segmental
Cs04g03032	CNL	CNL-4	N	Ectopic
Cs05g00276	CNL	CNL-3	CNL	WGD or Segmental
Cs05g00277	CNL		CN	Tandem
Cs05g00318	CNL	CNL-3	CNL	WGD or Segmental
Cs05g00321	CNL	CNL-3	N	Tandem
Cs05g00323	CNL	CNL-3	CNL	Tandem
Cs05g00324	CNL	CNL-3	CNL	Tandem
Cs05g00334	CNL		CNL	Tandem
Cs05g00335	CNL		CNL	Tandem
Cs05g00371	CNL		CNL	Tandem
Cs05g00372	CNL		CNL	Tandem
Cs05g02349	CNL	CNL-4	NL	Tandem
Cs05g02357	CNL	CNL-4	NL	Tandem
Cs05g02493	CNL	CNL-3	CNL	Ectopic
Cs05g02888	CNL	CNL-2	CN	Tandem
Cs05g02896	CNL		N	Tandem
Cs06g01681	CNL	CNL-4	NL	Ectopic
Cs07g00464	CNL		CNL	Ectopic
Cs07g00515	CNL		NL	Ectopic
Cs07g01209	CNL		NL	Ectopic
Cs07g01211	CNL	CNL-2	CNL	Ectopic
Cs07g01215	CNL	CNL-4	NL	WGD or Segmental
Cs07g01217	CNL	CNL-4	NL	Tandem
Cs07g01221	CNL		N	Tandem
Cs07g01222	CNL	CNL-4	NL	Tandem
Cs07g01225	CNL	CNL-4	NL	Tandem
Cs07g01229	CNL		NL	Tandem
Cs07g01230	CNL	CNL-4	NL	Tandem
Cs07g01238	CNL		NL	Tandem
Cs07g01241	CNL		NL	WGD or Segmental
Cs07g01243	CNL	CNL-4	N	Tandem
Cs07g01271	CNL		N	Ectopic
Cs07g01273	CNL		N	Ectopic
Cs07g01302	CNL	CNL-4	NL	Tandem
Cs07g01303	CNL	CNL-4	NL	Tandem
Cs07g01305	CNL		NL	Tandem
Cs07g01308	CNL		NL	Tandem
Cs07g01309	CNL		N	Tandem
Cs07g01312	CNL		NL	Tandem
Cs07g01313	CNL		N	Tandem
Cs07g01316	CNL		NL	Tandem
Cs07g01317	CNL		N	Tandem
Cs07g01318	CNL	CNL-4	NL	Tandem
Cs07g02305	CNL	CNL-3	CNL	Tandem
Cs07g02306	CNL	CNL-3	CNL	Tandem
Cs07g02307	CNL	CNL-3	CNL	Tandem
Cs07g02309	CNL	CNL-3	CN	Tandem
Cs07g02310	CNL	CNL-3	CNL	Tandem
Cs07g02311	CNL	CNL-3	CNL	Tandem
Cs07g02312	CNL		CNL	Tandem
Cs07g02313	CNL		N	Tandem
Cs07g02358	CNL		N	Ectopic
Cs07g02445	CNL		NL	Tandem
Cs07g02446	CNL	CNL-2	CNL	Tandem
Cs07g02447	CNL	CNL-2	CNL	Tandem
Cs07g02449	CNL	CNL-2	NL	Tandem
Cs07g02450	CNL		CNL	Tandem
Cs07g02512	CNL	CNL-3	CNL	Ectopic
Cs07g02696	CNL	CNL-2	CN	Ectopic
Cs07g02755	CNL		CN	Tandem
Cs07g02757	CNL	CNL-3	CNL	Tandem
Cs07g02758	CNL	CNL-3	CN	Tandem
Cs07g02760	CNL	CNL-3	CNL	Tandem
Cs07g02761	CNL	CNL-3	CNL	Tandem
Cs07g02783	CNL	CNL-2	CNL	Tandem
Cs07g02790	CNL	CNL-2	CNL	Tandem
Cs07g02820	CNL	CNL-2	CNL	WGD or Segmental
Cs07g02821	CNL	CNL-2	CNL	Tandem
Cs07g02822	CNL		CN	Tandem
Cs07g02824	CNL	CNL-2	CNL	Tandem
Cs07g02825	CNL		CNL	Tandem
Cs07g02845	CNL	CNL-2	CNL	Tandem
Cs07g02847	CNL	CNL-2	CNL	Tandem
Cs07g02897	CNL	CNL-2	CNL	WGD or Segmental
Cs07g02900	CNL		NL	Tandem
Cs07g02901	CNL	CNL-2	CN	Tandem
Cs07g02903	CNL	CNL-2	CNL	Tandem
Cs07g02904	CNL		N	Ectopic
Cs08g00175	CNL	CNL-4	NL	Ectopic
Cs08g00208	CNL		N	Ectopic
Cs08g00216	CNL	CNL-4	N	WGD or Segmental
Cs08g00217	CNL		N	Tandem
Cs08g00235	CNL		NL	Ectopic
Cs08g00290	CNL	CNL-4	NL	WGD or Segmental
Cs08g00378	CNL	CNL-4	NL	WGD or Segmental
Cs08g00658	CNL	CNL-4	NL	Tandem
Cs08g00660	CNL	CNL-4	NL	Tandem
Cs08g01017	CNL		N	Ectopic
Cs08g01804	CNL	CNL-1	N	WGD or Segmental
Cs08g01925	CNL		NL	Ectopic
Cs08g01946	CNL	CNL-4	NL	Ectopic
Cs08g01953	CNL	CNL-4	NL	Tandem
Cs08g01954	CNL	CNL-4	NL	WGD or Segmental
Cs08g02190	CNL	CNL-4	NL	WGD or Segmental
Cs09g00177	CNL	CNL-3	CNL	WGD or Segmental
Cs09g00191	CNL	CNL-3	CNL	WGD or Segmental
Cs09g00340	CNL	CNL-4	NL	Ectopic
Cs09g00342	CNL	CNL-3	CNL	Ectopic
Cs09g00351	CNL	CNL-3	CN	Ectopic
Cs09g00382	CNL	CNL-3	CNL	Tandem
Cs09g00383	CNL	CNL-3	CNL	Tandem
Cs09g00402	CNL	CNL-3	CNL	Ectopic
Cs09g00418	CNL		CN	WGD or Segmental
Cs09g00423	CNL	CNL-3	CNL	Tandem
Cs09g00424	CNL	CNL-3	CNL	Tandem
Cs09g00441	CNL	CNL-3	CNL	Ectopic
Cs09g00455	CNL		CN	Tandem
Cs09g00456	CNL		NL	Tandem
Cs09g00457	CNL		CN	Tandem
Cs09g00459	CNL	CNL-3	CNL	Tandem
Cs09g00462	CNL	CNL-3	CNL	Tandem
Cs09g00465	CNL	CNL-3	CNL	Tandem
Cs09g00467	CNL	CNL-3	CNL	Tandem
Cs09g00468	CNL	CNL-3	CNL	Tandem
Cs09g01925	CNL	CNL-4	N	Tandem
Cs09g01927	CNL		N	Tandem
Cs09g01928	CNL		N	Tandem
Cs09g02337	CNL		CN	Ectopic
Cs09g02755	CNL	CNL-3	CNL	WGD or Segmental
Cs09g02764	CNL	CNL-3	CNL	WGD or Segmental
Cs10g00541	CNL		NL	Ectopic
Cs10g00699	CNL	CNL-2	CN	Ectopic
Cs11g00149	CNL	CNL-2	CN	Ectopic
Cs11g00404	CNL	CNL-2	CNL	Ectopic
Cs11g00437	CNL		CN	Ectopic

## Sheet: Cinnamomum_kanehirae
Gene Identifier	Classification	CNL subclass	Domain composition	Duplication type
RWR71833.1	CNL	CNL-4	NL	Ectopic
RWR71919.1	CNL	CNL-4	NL	Tandem
RWR71920.1	CNL	CNL-4	NL	Tandem
RWR71934.1	CNL	CNL-4	NL	Tandem
RWR71935.1	CNL	CNL-4	NL	Tandem
RWR71974.1	CNL	CNL-4	NL	Tandem
RWR71975.1	CNL	CNL-4	N	Ectopic
RWR71980.1	CNL	CNL-4	NL	Tandem
RWR71981.1	CNL	CNL-4	NL	Tandem
RWR71982.1	CNL	CNL-4	NL	Tandem
RWR71983.1	CNL		N	Tandem
RWR72000.1	CNL	CNL-4	NL	Tandem
RWR72005.1	CNL	CNL-4	NL	Tandem
RWR72006.1	CNL	CNL-4	NL	Tandem
RWR72010.1	CNL	CNL-4	NL	Tandem
RWR72012.1	CNL	CNL-4	NL	Tandem
RWR72015.1	CNL	CNL-4	NL	Tandem
RWR72016.1	CNL	CNL-4	NL	Tandem
RWR72025.1	CNL	CNL-4	NL	Tandem
RWR72027.1	CNL	CNL-4	NL	Tandem
RWR72028.1	CNL	CNL-4	NL	Tandem
RWR72029.1	CNL	CNL-4	NL	Tandem
RWR72030.1	CNL		N	Tandem
RWR72032.1	CNL	CNL-4	NL	Tandem
RWR72043.1	CNL		N	Tandem
RWR72045.1	CNL	CNL-4	NL	Tandem
RWR72047.1	CNL	CNL-4	N	Tandem
RWR72048.1	CNL	CNL-4	NL	Tandem
RWR72049.1	CNL	CNL-4	NL	Tandem
RWR72050.1	CNL	CNL-4	NL	Tandem
RWR72051.1	CNL	CNL-4	NL	Tandem
RWR72548.1	CNL	CNL-3	CNL	Tandem
RWR72576.1	CNL	CNL-3	CNL	Tandem
RWR72579.1	CNL	CNL-3	CNL	Tandem
RWR72600.1	CNL	CNL-3	CNL	Tandem
RWR72602.1	CNL		NL	Tandem
RWR73010.1	CNL	CNL-4	NL	Tandem
RWR73013.1	CNL	CNL-4	NL	Ectopic
RWR73014.1	CNL	CNL-4	NL	Tandem
RWR73015.1	CNL	CNL-4	NL	Tandem
RWR73129.1	CNL	CNL-4	NL	Tandem
RWR73383.1	TNL		TNL	Ectopic
RWR73527.1	CNL	CNL-3	CNL	Tandem
RWR73632.1	CNL	CNL-3	CNL	Tandem
RWR73937.1	CNL	CNL-2	CNL	Tandem
RWR73938.1	CNL	CNL-2	CNL	Tandem
RWR73939.1	CNL	CNL-2	CNL	Tandem
RWR73940.1	CNL	CNL-2	CN	Tandem
RWR73942.1	CNL		CN	Tandem
RWR73943.1	CNL	CNL-2	CNL	Tandem
RWR73945.1	CNL	CNL-2	CNL	Tandem
RWR73946.1	CNL		CN	Tandem
RWR73947.1	CNL	CNL-2	CNL	Tandem
RWR73948.1	CNL	CNL-2	NL	Tandem
RWR73949.1	CNL	CNL-2	CNL	Tandem
RWR73950.1	CNL	CNL-2	CNL	Tandem
RWR73951.1	CNL	CNL-2	CNL	Tandem
RWR73961.1	CNL		NL	Tandem
RWR73962.1	CNL		NL	Tandem
RWR73996.1	CNL		N	Tandem
RWR73997.1	CNL	CNL-2	CNL	Tandem
RWR73998.1	CNL	CNL-2	CNL	Tandem
RWR73999.1	CNL	CNL-2	CNL	Tandem
RWR74000.1	CNL		CN	Tandem
RWR74001.1	CNL	CNL-2	CNL	Tandem
RWR74002.1	CNL	CNL-2	CNL	Tandem
RWR74004.1	CNL	CNL-2	CNL	Tandem
RWR74005.1	CNL	CNL-2	CNL	Tandem
RWR74725.1	CNL		NL	Ectopic
RWR74765.1	CNL	CNL-3	CNL	Ectopic
RWR74854.1	CNL	CNL-3	CNL	Tandem
RWR74856.1	CNL	CNL-3	CNL	Tandem
RWR74859.1	CNL	CNL-3	CNL	Tandem
RWR74860.1	CNL	CNL-3	CNL	Tandem
RWR74891.1	CNL		NL	Tandem
RWR74892.1	CNL	CNL-3	CNL	Tandem
RWR74913.1	CNL	CNL-3	CNL	Tandem
RWR74927.1	CNL	CNL-3	CNL	Tandem
RWR74928.1	CNL	CNL-3	CNL	Tandem
RWR74935.1	CNL	CNL-3	CNL	Tandem
RWR74941.1	CNL	CNL-3	CNL	Tandem
RWR74943.1	CNL	CNL-3	CNL	Tandem
RWR74944.1	CNL	CNL-3	CNL	Tandem
RWR75117.1	CNL	CNL-4	NL	Ectopic
RWR75239.1	CNL	CNL-2	CNL	Tandem
RWR75240.1	CNL	CNL-2	CN	Tandem
RWR75241.1	CNL	CNL-2	CN	Tandem
RWR75282.1	CNL		NL	Ectopic
RWR75758.1	CNL	CNL-3	CNL	Tandem
RWR75760.1	CNL	CNL-3	CNL	Tandem
RWR75771.1	CNL	CNL-3	CNL	Tandem
RWR75781.1	CNL	CNL-3	CNL	Tandem
RWR75836.1	CNL	CNL-3	CNL	Tandem
RWR75837.1	CNL		CN	Tandem
RWR75838.1	CNL		NL	Tandem
RWR75840.1	CNL	CNL-3	CNL	Tandem
RWR75848.1	CNL	CNL-3	CNL	Tandem
RWR75888.1	CNL	CNL-3	CNL	Tandem
RWR75941.1	CNL	CNL-3	CNL	Tandem
RWR75946.1	CNL	CNL-3	NL	Tandem
RWR75985.1	CNL	CNL-2	CNL	Ectopic
RWR76084.1	CNL	CNL-4	NL	Tandem
RWR76085.1	CNL	CNL-4	NL	Tandem
RWR76747.1	CNL	CNL-3	CNL	Tandem
RWR76748.1	CNL	CNL-3	CNL	Tandem
RWR76749.1	CNL	CNL-3	CNL	Tandem
RWR76922.1	CNL	CNL-2	CNL	Tandem
RWR76923.1	CNL	CNL-2	CN	Tandem
RWR76925.1	CNL		NL	Tandem
RWR76926.1	CNL		CN	Tandem
RWR76927.1	CNL	CNL-2	CNL	Tandem
RWR76928.1	CNL	CNL-2	CN	Tandem
RWR76929.1	CNL	CNL-2	CNL	Tandem
RWR76931.1	CNL		N	Tandem
RWR76933.1	CNL	CNL-2	CNL	Tandem
RWR76935.1	CNL	CNL-2	N	Tandem
RWR76953.1	CNL	CNL-2	CNL	Tandem
RWR77299.1	RNL			Ectopic
RWR78794.1	CNL	CNL-4	NL	Ectopic
RWR79700.1	CNL	CNL-3	CNL	Tandem
RWR79701.1	CNL	CNL-3	CNL	Tandem
RWR79715.1	CNL	CNL-3	CNL	Tandem
RWR79753.1	CNL		N	Tandem
RWR79754.1	CNL		NL	Tandem
RWR79767.1	CNL	CNL-3	CNL	Tandem
RWR79782.1	CNL	CNL-3	NL	Tandem
RWR79791.1	CNL	CNL-3	CNL	Tandem
RWR80042.1	CNL	CNL-4	NL	Ectopic
RWR81229.1	CNL	CNL-2	CNL	Ectopic
RWR82044.1	CNL	CNL-2	NL	Tandem
RWR82045.1	CNL	CNL-2	NL	Tandem
RWR82592.1	CNL		NL	Tandem
RWR82593.1	CNL	CNL-4	N	Tandem
RWR82595.1	CNL	CNL-4	NL	Tandem
RWR82596.1	CNL	CNL-4	N	Tandem
RWR82598.1	CNL	CNL-4	NL	Tandem
RWR83169.1	RNL			Ectopic
RWR83799.1	CNL	CNL-4	NL	Tandem
RWR83800.1	CNL	CNL-4	NL	Tandem
RWR83814.1	CNL	CNL-4	N	Tandem
RWR83816.1	CNL	CNL-4	NL	Tandem
RWR83818.1	CNL	CNL-4	NL	Tandem
RWR83820.1	CNL	CNL-4	NL	Tandem
RWR83823.1	CNL	CNL-4	NL	Tandem
RWR83824.1	CNL	CNL-4	NL	Tandem
RWR83851.1	CNL	CNL-4	NL	Tandem
RWR84015.1	CNL	CNL-1	CNL	Ectopic
RWR84250.1	CNL	CNL-2	CN	Tandem
RWR84251.1	CNL		CN	Tandem
RWR84252.1	CNL	CNL-2	CN	Tandem
RWR84255.1	CNL	CNL-2	CN	Tandem
RWR84257.1	CNL	CNL-2	CNL	Tandem
RWR84258.1	CNL	CNL-2	CNL	Tandem
RWR84259.1	CNL	CNL-2	CNL	Tandem
RWR84273.1	CNL	CNL-2	CN	Tandem
RWR84274.1	CNL	CNL-2	CN	Tandem
RWR84276.1	CNL		N	Tandem
RWR84277.1	CNL	CNL-2	CN	Tandem
RWR84278.1	CNL	CNL-2	CN	Tandem
RWR84279.1	CNL		NL	Tandem
RWR84281.1	CNL	CNL-2	CN	Tandem
RWR84282.1	CNL	CNL-2	CN	Tandem
RWR84284.1	CNL	CNL-2	CN	Tandem
RWR84285.1	CNL	CNL-2	CN	Tandem
RWR84286.1	CNL	CNL-2	CN	Tandem
RWR84287.1	CNL	CNL-2	CNL	Tandem
RWR84347.1	CNL	CNL-2	CN	Tandem
RWR84348.1	CNL	CNL-2	CNL	Tandem
RWR84350.1	CNL	CNL-2	NL	Tandem
RWR84352.1	CNL	CNL-2	CNL	Tandem
RWR84772.1	CNL	CNL-2	CN	Tandem
RWR84793.1	CNL	CNL-2	CNL	Tandem
RWR84794.1	CNL	CNL-2	CNL	Tandem
RWR84797.1	CNL	CNL-2	CNL	Tandem
RWR84798.1	CNL	CNL-2	N	Tandem
RWR84799.1	CNL	CNL-2	CN	Tandem
RWR84800.1	CNL	CNL-2	CNL	Tandem
RWR84802.1	CNL	CNL-2	CNL	Tandem
RWR84812.1	CNL	CNL-2	CNL	Tandem
RWR84813.1	CNL		NL	Tandem
RWR84817.1	CNL		NL	Tandem
RWR84824.1	CNL	CNL-2	CNL	Tandem
RWR84825.1	CNL	CNL-2	CNL	Tandem
RWR84827.1	CNL	CNL-2	CNL	Tandem
RWR84840.1	CNL	CNL-2	CNL	Tandem
RWR84842.1	CNL	CNL-2	CNL	Tandem
RWR84843.1	CNL	CNL-2	CNL	Tandem
RWR84844.1	CNL	CNL-2	NL	Tandem
RWR84845.1	CNL	CNL-2	CNL	Tandem
RWR84847.1	CNL	CNL-2	CNL	Tandem
RWR84855.1	CNL		CN	Tandem
RWR84865.1	CNL	CNL-2	CNL	Tandem
RWR84866.1	CNL		CN	Tandem
RWR84919.1	CNL	CNL-2	CNL	Tandem
RWR84920.1	CNL	CNL-2	CNL	Tandem
RWR84921.1	CNL	CNL-2	CNL	Tandem
RWR84922.1	CNL	CNL-2	CNL	Tandem
RWR84923.1	CNL	CNL-2	CNL	Tandem
RWR84924.1	CNL	CNL-2	CNL	Tandem
RWR85097.1	CNL	CNL-2	CNL	Tandem
RWR85103.1	CNL	CNL-2	CNL	Tandem
RWR85651.1	CNL	CNL-1	CN	Tandem
RWR85653.1	CNL		CN	Tandem
RWR85654.1	CNL		N	Tandem
RWR85656.1	CNL	CNL-1	CN	Tandem
RWR85657.1	CNL	CNL-1	CN	Tandem
RWR85658.1	CNL	CNL-1	CN	Tandem
RWR85661.1	CNL	CNL-1	CN	Tandem
RWR85665.1	CNL	CNL-1	CN	Tandem
RWR85666.1	RNL			Tandem
RWR85667.1	CNL	CNL-1	CN	Tandem
RWR85668.1	CNL	CNL-1	CN	Tandem
RWR85669.1	CNL	CNL-1	CN	Tandem
RWR85672.1	CNL	CNL-1	CNL	Tandem
RWR85675.1	CNL	CNL-1	N	Tandem
RWR85981.1	CNL	CNL-2	CNL	Ectopic
RWR86307.1	CNL	CNL-3	CN	Ectopic
RWR87020.1	CNL		CN	Ectopic
RWR87021.1	CNL	CNL-2	NL	Ectopic
RWR87896.1	CNL	CNL-2	NL	Tandem
RWR87898.1	CNL	CNL-2	CNL	Tandem
RWR87899.1	CNL		NL	Tandem
RWR87900.1	CNL	CNL-2	CNL	Tandem
RWR87902.1	CNL	CNL-2	CNL	Tandem
RWR87904.1	CNL	CNL-2	CN	Tandem
RWR87905.1	CNL	CNL-2	CN	Tandem
RWR88007.1	CNL	CNL-4	NL	Tandem
RWR88009.1	CNL		N	Tandem
RWR88010.1	CNL	CNL-4	NL	Tandem
RWR88011.1	CNL	CNL-4	NL	Tandem
RWR88037.1	CNL	CNL-4	NL	Tandem
RWR88039.1	CNL	CNL-4	NL	Tandem
RWR88041.1	CNL	CNL-4	NL	Tandem
RWR88042.1	CNL	CNL-4	NL	Tandem
RWR88043.1	CNL	CNL-4	NL	Tandem
RWR88044.1	CNL	CNL-4	N	Tandem
RWR88046.1	CNL	CNL-4	NL	Tandem
RWR88047.1	CNL	CNL-4	NL	Tandem
RWR88053.1	CNL	CNL-4	NL	Tandem
RWR88054.1	CNL	CNL-4	NL	Tandem
RWR88056.1	CNL	CNL-4	NL	Tandem
RWR88057.1	CNL	CNL-4	N	Tandem
RWR88058.1	CNL	CNL-4	NL	Tandem
RWR88059.1	CNL		NL	Tandem
RWR88061.1	CNL	CNL-4	NL	Tandem
RWR88062.1	CNL		N	Tandem
RWR88063.1	CNL		NL	Tandem
RWR88064.1	CNL	CNL-4	NL	Tandem
RWR88065.1	CNL	CNL-4	NL	Tandem
RWR88067.1	CNL	CNL-4	N	Tandem
RWR88069.1	CNL	CNL-4	NL	Tandem
RWR88070.1	CNL	CNL-4	NL	Tandem
RWR88073.1	CNL	CNL-4	NL	Tandem
RWR88076.1	CNL		NL	Tandem
RWR88078.1	CNL		N	Tandem
RWR88080.1	CNL		N	Tandem
RWR88081.1	CNL	CNL-4	NL	Tandem
RWR88082.1	CNL	CNL-4	NL	Tandem
RWR88086.1	CNL		NL	Tandem
RWR88095.1	CNL		NL	Tandem
RWR88098.1	CNL		NL	Tandem
RWR88099.1	CNL		N	Tandem
RWR88100.1	CNL	CNL-1	N	Ectopic
RWR88101.1	CNL		NL	Tandem
RWR88103.1	CNL		NL	Tandem
RWR88124.1	CNL		NL	Tandem
RWR88324.1	CNL	CNL-4	NL	Tandem
RWR88326.1	CNL	CNL-4	N	Tandem
RWR88327.1	CNL		NL	Tandem
RWR88328.1	CNL	CNL-4	NL	Tandem
RWR88331.1	CNL	CNL-4	NL	Tandem
RWR88334.1	CNL	CNL-4	NL	Tandem
RWR88335.1	CNL	CNL-4	NL	Tandem
RWR88338.1	CNL	CNL-4	NL	Tandem
RWR88341.1	CNL	CNL-4	NL	Tandem
RWR88342.1	CNL	CNL-4	NL	Tandem
RWR88343.1	CNL	CNL-4	NL	Tandem
RWR88347.1	CNL	CNL-4	NL	Tandem
RWR89361.1	CNL	CNL-4	NL	Ectopic
RWR90763.1	CNL	CNL-4	NL	Tandem
RWR90764.1	CNL	CNL-4	NL	Tandem
RWR90772.1	CNL		NL	Ectopic
RWR90773.1	CNL	CNL-4	NL	Tandem
RWR90774.1	CNL	CNL-4	NL	Tandem
RWR90775.1	CNL	CNL-4	N	Tandem
RWR90778.1	CNL	CNL-4	NL	Tandem
RWR90779.1	CNL	CNL-4	NL	Tandem
RWR90781.1	CNL	CNL-4	N	Tandem
RWR90782.1	CNL		NL	Tandem
RWR90783.1	CNL		NL	Tandem
RWR90784.1	CNL		N	Tandem
RWR90785.1	CNL	CNL-4	NL	Tandem
RWR90786.1	CNL	CNL-4	NL	Tandem
RWR90788.1	CNL	CNL-4	N	Tandem
RWR90790.1	CNL	CNL-4	NL	Tandem
RWR90791.1	CNL	CNL-4	NL	Tandem
RWR90793.1	CNL		NL	Tandem
RWR90795.1	CNL	CNL-4	NL	Tandem
RWR90798.1	CNL	CNL-4	NL	Tandem
RWR90800.1	CNL		N	Tandem
RWR90801.1	CNL		NL	Tandem
RWR90802.1	CNL	CNL-4	NL	Tandem
RWR90804.1	CNL	CNL-4	NL	Tandem
RWR90805.1	CNL	CNL-4	NL	Tandem
RWR90807.1	CNL	CNL-4	NL	Tandem
RWR90808.1	CNL	CNL-4	NL	Tandem
RWR90814.1	CNL	CNL-4	NL	Tandem
RWR90815.1	CNL	CNL-4	NL	Tandem
RWR90817.1	CNL		NL	Tandem
RWR90831.1	CNL		N	Tandem
RWR90852.1	CNL	CNL-3	CNL	Ectopic
RWR91388.1	CNL		N	Ectopic
RWR91389.1	CNL		NL	Ectopic
RWR91517.1	CNL	CNL-4	NL	Tandem
RWR91519.1	CNL	CNL-4	NL	Tandem
RWR91520.1	CNL	CNL-4	NL	Tandem
RWR91521.1	CNL		NL	Tandem
RWR91522.1	CNL	CNL-4	NL	Tandem
RWR91523.1	CNL	CNL-4	NL	Tandem
RWR91524.1	CNL	CNL-4	NL	Tandem
RWR91526.1	CNL	CNL-4	NL	Tandem
RWR91527.1	CNL	CNL-4	NL	Tandem
RWR91528.1	CNL	CNL-4	NL	Tandem
RWR91599.1	CNL	CNL-2	CN	Ectopic
RWR91631.1	CNL	CNL-2	CNL	Ectopic
RWR91724.1	CNL		NL	Tandem
RWR91725.1	CNL		NL	Ectopic
RWR91732.1	CNL	CNL-3	CNL	Tandem
RWR91733.1	CNL	CNL-3	CNL	Tandem
RWR91737.1	CNL	CNL-3	CNL	Tandem
RWR91774.1	CNL	CNL-3	NL	Tandem
RWR91775.1	CNL	CNL-3	CNL	Tandem
RWR91777.1	CNL	CNL-3	CNL	Tandem
RWR91814.1	CNL		N	Tandem
RWR91821.1	CNL		N	Tandem
RWR91831.1	CNL	CNL-4	N	Tandem
RWR91855.1	CNL	CNL-3	CNL	Tandem
RWR91859.1	CNL	CNL-3	CNL	Tandem
RWR91864.1	CNL	CNL-3	CNL	Tandem
RWR91871.1	CNL	CNL-3	CNL	Tandem
RWR91943.1	CNL	CNL-3	CNL	Tandem
RWR92004.1	CNL	CNL-3	CNL	Ectopic
RWR92624.1	TNL		N	Tandem
RWR92626.1	TNL		TNL	Tandem
RWR93015.1	CNL	CNL-3	CNL	Tandem
RWR93465.1	CNL	CNL-4	NL	Tandem
RWR93467.1	CNL	CNL-4	NL	Tandem
RWR93487.1	CNL	CNL-4	NL	Ectopic
RWR93491.1	CNL	CNL-4	NL	Ectopic
RWR93583.1	CNL		NL	Ectopic
RWR94583.1	CNL		NL	Ectopic
RWR95032.1	CNL		NL	Ectopic
RWR95544.1	CNL		NL	Ectopic
RWR97016.1	CNL	CNL-2	CN	Ectopic
RWR97677.1	CNL	CNL-4	N	Tandem
RWR97678.1	CNL		NL	Tandem
RWR97680.1	CNL	CNL-4	NL	Tandem
RWR97681.1	CNL	CNL-4	NL	Tandem
RWR97682.1	CNL	CNL-4	NL	Tandem
RWR97683.1	CNL	CNL-4	NL	Tandem
RWR97685.1	CNL	CNL-4	NL	Tandem
RWR97686.1	CNL	CNL-4	NL	Tandem
RWR97689.1	CNL	CNL-4	N	Tandem
RWR97691.1	CNL	CNL-4	N	Tandem
RWR97696.1	CNL	CNL-4	N	Tandem
RWR97699.1	CNL	CNL-4	N	Tandem
RWR97701.1	CNL	CNL-4	NL	Tandem
RWR97708.1	CNL		N	Ectopic
RWR97709.1	CNL	CNL-2	CN	Tandem
RWR97710.1	CNL	CNL-2	CN	Tandem
RWR97712.1	CNL	CNL-2	CN	Tandem
RWR97870.1	CNL		NL	Ectopic
RWR97871.1	CNL		N	Ectopic
RWR97925.1	CNL	CNL-4	NL	Ectopic
RWR97926.1	CNL	CNL-4	NL	Ectopic
RWR97957.1	CNL	CNL-4	NL	Ectopic
RWR97986.1	CNL	CNL-4	NL	Ectopic
RWR98059.1	CNL		N	Ectopic
RWR98066.1	CNL		N	Ectopic

## Sheet: Liriodendron_chinense
Gene Identifier	Classification	CNL subclass	Domain composition	Duplication type
Lchi00322	CNL		CNL	Ectopic
Lchi00819	CNL	CNL-4	NL	Ectopic
Lchi03827	CNL	CNL-2	CN	Tandem
Lchi03828	CNL	CNL-2	CN	Tandem
Lchi03829	CNL	CNL-2	CN	Tandem
Lchi03831	CNL		CN	Tandem
Lchi03832	CNL	CNL-2	CNL	Tandem
Lchi03836	CNL		CNL	Tandem
Lchi03837	CNL		CN	Tandem
Lchi03841	CNL		CN	Ectopic
Lchi03843	CNL		CN	Tandem
Lchi05821	CNL	CNL-4	N	Ectopic
Lchi05833	CNL	CNL-2	CN	Ectopic
Lchi05889	CNL	CNL-3	CNL	Tandem
Lchi06501	CNL		NL	Ectopic
Lchi07181	CNL	CNL-4	NL	Ectopic
Lchi08011	CNL		CN	Tandem
Lchi08012	CNL		CN	Tandem
Lchi08712	CNL	CNL-2	CN	Ectopic
Lchi10247	CNL	CNL-4	N	Ectopic
Lchi11732	CNL	CNL-4	NL	Tandem
Lchi11733	CNL	CNL-4	NL	Tandem
Lchi12373	CNL		CNL	Ectopic
Lchi12759	CNL	CNL-2	CNL	Ectopic
Lchi12766	CNL		CN	Tandem
Lchi12769	CNL	CNL-1	CNL	Tandem
Lchi12772	CNL	CNL-1	CNL	Tandem
Lchi12944	CNL	CNL-4	NL	Tandem
Lchi12945	CNL	CNL-4	N	Tandem
Lchi12998	RNL		RNL	Ectopic
Lchi13383	CNL	CNL-1	CN	Ectopic
Lchi13857	CNL	CNL-4	NL	Tandem
Lchi13858	CNL	CNL-4	N	Tandem
Lchi13859	CNL	CNL-4	NL	Tandem
Lchi13881	CNL		CN	Ectopic
Lchi14035	CNL		N	Tandem
Lchi14036	CNL	CNL-4	NL	Tandem
Lchi14038	CNL	CNL-4	N	Tandem
Lchi14298	CNL	CNL-1	CNL	Ectopic
Lchi14536	CNL	CNL-2	CN	Tandem
Lchi14537	CNL		N	Tandem
Lchi14540	CNL	CNL-2	CN	Ectopic
Lchi14542	CNL	CNL-2	N	Tandem
Lchi14560	CNL	CNL-2	CNL	Tandem
Lchi14561	CNL		CNL	Tandem
Lchi14565	CNL	CNL-2	CN	Tandem
Lchi14566	CNL		CNL	Tandem
Lchi14571	CNL	CNL-2	CNL	Tandem
Lchi14574	CNL	CNL-2	CN	Tandem
Lchi14575	CNL	CNL-2	CNL	Tandem
Lchi14580	CNL	CNL-2	CNL	Tandem
Lchi14583	CNL	CNL-2	CNL	Tandem
Lchi14584	CNL	CNL-2	CNL	Tandem
Lchi14585	CNL	CNL-2	CN	Tandem
Lchi14623	CNL	CNL-2	CN	Ectopic
Lchi15350	CNL	CNL-2	CNL	Ectopic
Lchi16113	CNL		NL	Ectopic
Lchi16114	CNL		N	Ectopic
Lchi16123	CNL	CNL-4	N	Ectopic
Lchi16559	CNL	CNL-4	NL	Tandem
Lchi16560	CNL		N	Tandem
Lchi16757	CNL	CNL-4	N	Ectopic
Lchi16769	CNL	CNL-4	N	Ectopic
Lchi16816	CNL	CNL-2	CN	Tandem
Lchi16818	CNL	CNL-2	CN	Tandem
Lchi16819	CNL	CNL-2	CNL	Tandem
Lchi16820	CNL	CNL-2	CN	Ectopic
Lchi16827	CNL	CNL-2	CN	Ectopic
Lchi16828	CNL		CNL	WGD or Segmental
Lchi16832	CNL	CNL-2	CN	Tandem
Lchi16833	CNL	CNL-2	CN	Tandem
Lchi16834	CNL	CNL-2	CN	Tandem
Lchi16842	CNL	CNL-2	CN	Tandem
Lchi16843	CNL	CNL-2	CNL	Tandem
Lchi16844	CNL	CNL-2	CN	Tandem
Lchi16851	CNL	CNL-2	CN	Tandem
Lchi16852	CNL	CNL-2	CN	Tandem
Lchi16853	CNL	CNL-2	CN	Ectopic
Lchi16872	CNL	CNL-2	CN	Tandem
Lchi16873	CNL		CNL	Tandem
Lchi16877	CNL	CNL-2	CN	Tandem
Lchi16880	CNL	CNL-2	CN	Tandem
Lchi16891	CNL		CN	Ectopic
Lchi16893	CNL	CNL-2	CN	Ectopic
Lchi17355	CNL	CNL-4	N	Ectopic
Lchi17367	CNL	CNL-4	NL	Ectopic
Lchi17459	CNL	CNL-4	NL	Tandem
Lchi17461	CNL	CNL-4	NL	Tandem
Lchi17505	CNL	CNL-4	N	Tandem
Lchi17506	CNL		NL	Tandem
Lchi17514	CNL	CNL-4	N	Tandem
Lchi17517	CNL	CNL-4	NL	Tandem
Lchi17520	CNL	CNL-4	NL	Tandem
Lchi19014	CNL	CNL-2	CN	Tandem
Lchi19015	CNL	CNL-2	CN	Tandem
Lchi19018	CNL	CNL-2	CN	Tandem
Lchi19019	CNL	CNL-2	CN	Tandem
Lchi19021	CNL	CNL-2	CN	Tandem
Lchi19134	CNL		CN	Ectopic
Lchi19554	CNL	CNL-3	CNL	Ectopic
Lchi20219	CNL	CNL-4	NL	Ectopic
Lchi20220	CNL	CNL-4	NL	Ectopic
Lchi20234	CNL	CNL-4	N	Ectopic
Lchi20235	CNL	CNL-4	NL	Tandem
Lchi20237	CNL	CNL-4	NL	Tandem
Lchi20253	CNL	CNL-4	NL	Ectopic
Lchi20274	CNL	CNL-4	NL	Tandem
Lchi20275	CNL	CNL-4	NL	Tandem
Lchi20558	CNL		N	Ectopic
Lchi20562	CNL	CNL-3	CNL	Tandem
Lchi20975	CNL	CNL-4	N	Ectopic
Lchi21286	CNL		NL	Ectopic
Lchi21644	CNL		NL	Ectopic
Lchi22733	CNL	CNL-4	NL	Ectopic
Lchi23026	CNL		CN	Ectopic
Lchi23057	CNL	CNL-3	CNL	Tandem
Lchi23058	CNL	CNL-3	CNL	Tandem
Lchi23067	CNL	CNL-3	CNL	Ectopic
Lchi23373	CNL	CNL-2	CNL	Ectopic
Lchi23375	CNL		NL	Ectopic
Lchi23537	CNL		N	Ectopic
Lchi23541	CNL		NL	Tandem
Lchi23549	CNL		NL	Tandem
Lchi23550	CNL		NL	Tandem
Lchi23661	CNL	CNL-2	CN	Tandem
Lchi23665	CNL	CNL-2	CN	Tandem
Lchi23667	CNL	CNL-2	CN	Tandem
Lchi23670	CNL		CN	Tandem
Lchi23672	CNL	CNL-2	CN	Tandem
Lchi23717	CNL	CNL-2	CN	Ectopic
Lchi24401	CNL	CNL-3	CNL	Ectopic
Lchi24435	CNL		NL	Tandem
Lchi24474	CNL		CNL	Ectopic
Lchi24476	CNL		CN	Ectopic
Lchi24566	CNL		CN	Tandem
Lchi24567	CNL	CNL-1	CN	Tandem
Lchi24580	CNL		CN	Ectopic
Lchi24611	CNL	CNL-1	NL	Ectopic
Lchi24614	CNL	CNL-4	N	Ectopic
Lchi24616	CNL	CNL-4	N	Ectopic
Lchi24753	CNL	CNL-4	NL	Tandem
Lchi24754	CNL	CNL-4	N	Tandem
Lchi25284	CNL		NL	Tandem
Lchi25286	CNL	CNL-4	NL	Tandem
Lchi25288	CNL	CNL-4	NL	Tandem
Lchi25450	CNL		NL	Ectopic
Lchi25464	CNL		NL	Tandem
Lchi25470	CNL		N	Tandem
Lchi25476	CNL	CNL-1	N	Tandem
Lchi25478	CNL	CNL-1	N	Tandem
Lchi25494	CNL		NL	Tandem
Lchi25627	CNL	CNL-4	NL	Ectopic
Lchi25650	CNL		CN	Ectopic
Lchi25740	CNL		CN	Tandem
Lchi25745	CNL	CNL-2	CNL	Tandem
Lchi25749	CNL		CNL	Tandem
Lchi25753	CNL		CN	Tandem
Lchi25755	CNL		NL	Tandem
Lchi25756	CNL	CNL-2	CNL	Tandem
Lchi25839	CNL	CNL-4	NL	Tandem
Lchi25841	CNL	CNL-4	N	Tandem
Lchi25842	CNL	CNL-4	N	Tandem
Lchi25849	CNL	CNL-4	NL	Tandem
Lchi25852	CNL	CNL-4	NL	Tandem
Lchi25854	CNL	CNL-4	N	Tandem
Lchi25868	CNL	CNL-4	NL	Tandem
Lchi25869	CNL	CNL-4	NL	Tandem
Lchi25871	CNL	CNL-4	N	Tandem
Lchi25873	CNL	CNL-4	N	Tandem
Lchi25877	CNL	CNL-4	N	Tandem
Lchi26093	CNL	CNL-2	CN	Ectopic
Lchi26099	CNL	CNL-2	CN	Ectopic
Lchi26101	CNL	CNL-2	CN	Ectopic
Lchi26104	CNL	CNL-2	CN	Tandem
Lchi26105	CNL		CN	Tandem
Lchi26108	CNL		NL	Tandem
Lchi26110	CNL		CNL	Ectopic
Lchi26111	CNL		NL	Tandem
Lchi26112	CNL		NL	Tandem
Lchi26128	CNL	CNL-2	CN	Ectopic
Lchi26265	CNL	CNL-3	CN	Ectopic
Lchi26446	CNL		NL	Tandem
Lchi26449	CNL		N	Tandem
Lchi26456	CNL		NL	Tandem
Lchi26457	CNL		NL	Tandem
Lchi26577	CNL	CNL-4	N	Ectopic
Lchi26725	CNL		N	Ectopic
Lchi26728	CNL	CNL-4	NL	Tandem
Lchi26730	CNL	CNL-4	NL	Tandem
Lchi27106	CNL		NL	Ectopic
Lchi27136	CNL	CNL-4	NL	Ectopic
Lchi27646	CNL	CNL-4	NL	Ectopic
Lchi27779	CNL	CNL-4	NL	Tandem
Lchi27782	CNL	CNL-4	NL	Tandem
Lchi27783	CNL	CNL-4	NL	Tandem
Lchi27785	CNL		NL	Ectopic
Lchi28091	CNL	CNL-4	N	Tandem
Lchi28094	CNL	CNL-4	N	Tandem
Lchi28097	CNL	CNL-4	N	Tandem
Lchi28110	CNL	CNL-4	NL	Tandem
Lchi28111	CNL	CNL-4	N	Tandem
Lchi28112	CNL	CNL-4	NL	Tandem
Lchi28118	CNL		N	Ectopic
Lchi28120	CNL	CNL-4	N	Ectopic
Lchi28318	CNL	CNL-2	CN	Ectopic
Lchi28451	CNL	CNL-2	CNL	Tandem
Lchi28452	CNL	CNL-2	CN	Tandem
Lchi28454	CNL		CNL	Tandem
Lchi28459	CNL		N	Ectopic
Lchi28700	CNL	CNL-2	CN	Ectopic
Lchi28703	CNL	CNL-2	CN	Tandem
Lchi28721	CNL	CNL-2	CN	Tandem
Lchi28722	CNL	CNL-2	CN	Tandem
Lchi28907	CNL	CNL-4	NL	Tandem
Lchi28908	CNL	CNL-4	NL	Tandem
Lchi29192	CNL		CN	Ectopic
Lchi29197	CNL		CN	Tandem
Lchi29198	CNL	CNL-2	N	Tandem
Lchi29200	CNL	CNL-2	CN	Tandem
Lchi29202	CNL	CNL-2	CN	Tandem
Lchi29203	CNL	CNL-2	CN	Tandem
Lchi29308	CNL	CNL-4	NL	Ectopic
Lchi29677	CNL	CNL-2	CN	Tandem
Lchi29684	CNL	CNL-2	CNL	Tandem
Lchi29685	CNL	CNL-2	CNL	Tandem
Lchi29686	CNL		CN	Tandem
Lchi29858	CNL	CNL-2	CNL	Ectopic
Lchi29877	CNL		NL	Ectopic
Lchi30156	CNL		N	Ectopic
Lchi30185	CNL	CNL-2	CN	Ectopic
Lchi30300	CNL	CNL-2	CN	Tandem
Lchi30301	CNL	CNL-2	CNL	Tandem
Lchi30302	CNL	CNL-2	CN	Tandem
Lchi30304	CNL	CNL-2	CNL	Tandem
Lchi30305	CNL	CNL-2	CNL	Tandem
Lchi30306	CNL	CNL-2	CNL	Tandem
Lchi30307	CNL	CNL-2	CNL	Tandem
Lchi30308	CNL	CNL-2	CNL	Tandem
Lchi30779	CNL		CN	Ectopic
Lchi30780	CNL		CNL	Ectopic
Lchi30791	CNL	CNL-4	N	Ectopic
Lchi30793	CNL	CNL-4	N	Ectopic
Lchi31278	CNL	CNL-3	CNL	Tandem
Lchi31279	CNL	CNL-3	CN	Ectopic
Lchi31283	CNL	CNL-3	CNL	Tandem
Lchi31286	CNL	CNL-2	CNL	Tandem
Lchi31292	CNL	CNL-2	CN	Tandem
Lchi31294	CNL		N	Ectopic
Lchi31637	CNL	CNL-1	NL	Tandem
Lchi31644	CNL		CN	Tandem
Lchi31680	CNL	CNL-2	CNL	Tandem
Lchi31681	CNL	CNL-2	CNL	Tandem
Lchi31683	CNL	CNL-2	CNL	Ectopic
Lchi31684	CNL	CNL-2	CNL	Tandem
Lchi31685	CNL	CNL-2	CNL	Tandem
Lchi31686	CNL	CNL-2	CNL	Tandem
Lchi31689	CNL	CNL-2	CNL	Tandem
Lchi31899	CNL	CNL-3	CNL	Ectopic
Lchi31905	CNL		NL	Tandem
Lchi31910	CNL		NL	Ectopic
Lchi31949	CNL	CNL-2	CN	Tandem
Lchi31950	CNL	CNL-2	CN	Ectopic
Lchi31951	CNL	CNL-2	CN	Ectopic
Lchi31955	CNL	CNL-2	CN	Tandem
Lchi31995	CNL	CNL-2	CN	Ectopic
Lchi32015	CNL		N	Ectopic
Lchi32169	CNL	CNL-2	CN	Tandem
Lchi32170	CNL	CNL-2	CN	Tandem
Lchi32180	CNL	CNL-2	CN	Tandem
Lchi32189	CNL	CNL-4	N	Ectopic
Lchi32191	CNL		CN	Tandem
Lchi32194	CNL	CNL-2	CN	Tandem
Lchi32195	CNL		CN	Tandem
Lchi32196	CNL	CNL-2	CN	Ectopic
Lchi32223	CNL	CNL-4	NL	Tandem
Lchi32224	CNL		N	Ectopic
Lchi32227	CNL		N	Tandem
Lchi32254	CNL	CNL-2	CN	Ectopic
Lchi32367	CNL	CNL-2	CN	Tandem
Lchi32368	CNL	CNL-2	CN	Tandem
Lchi32553	CNL	CNL-4	NL	Ectopic
Lchi32719	CNL	CNL-4	NL	Tandem
Lchi32720	CNL	CNL-4	NL	Tandem
Lchi32799	CNL	CNL-4	NL	Tandem
Lchi32800	CNL		N	Tandem
Lchi32801	CNL	CNL-4	N	Tandem
Lchi32845	CNL	CNL-4	NL	Ectopic
Lchi32864	CNL	CNL-3	CNL	Ectopic
Lchi32985	CNL		N	Ectopic
Lchi32995	CNL		CN	Tandem
Lchi32996	CNL	CNL-2	CN	Tandem
Lchi33033	CNL	CNL-4	N	Ectopic
Lchi33076	CNL	CNL-2	CN	Ectopic
Lchi33214	CNL	CNL-2	CN	Ectopic
Lchi33215	CNL	CNL-2	CNL	Ectopic
Lchi33226	CNL		N	Tandem
Lchi33227	CNL	CNL-2	CN	Tandem
Lchi33229	CNL		CNL	Ectopic
Lchi33262	CNL	CNL-4	NL	Ectopic
Lchi33406	CNL	CNL-2	CN	Ectopic
Lchi33441	CNL	CNL-4	NL	Ectopic
Lchi33598	CNL	CNL-4	NL	Tandem
Lchi33864	CNL	CNL-3	NL	Ectopic
Lchi34178	CNL		CN	Ectopic
Lchi34352	CNL	CNL-1	N	Ectopic
Lchi34381	CNL	CNL-2	CNL	Ectopic
Lchi34481	CNL	CNL-2	CN	Ectopic
Lchi34499	CNL		N	Ectopic
Lchi34662	CNL		CNL	Ectopic
Lchi34795	CNL		NL	Ectopic
Lchi34845	CNL		N	Ectopic
Lchi34862	CNL	CNL-2	NL	Ectopic
Lchi34866	CNL	CNL-4	N	Ectopic
Lchi34869	CNL	CNL-3	CNL	Ectopic
Lchi34885	CNL	CNL-4	NL	Ectopic
Lchi34896	CNL	CNL-4	N	Ectopic
Lchi34897	CNL	CNL-4	N	Ectopic
Lchi34933	CNL		CN	Ectopic
Lchi34959	CNL		CN	Ectopic
Lchi35033	CNL	CNL-2	CNL	Ectopic
Lchi35276	CNL	CNL-2	CNL	Ectopic
Lchi35332	CNL	CNL-2	CN	Ectopic
Lchi35369	CNL	CNL-2	CNL	Ectopic
Lchi35400	CNL		CN	Ectopic
Lchi35461	CNL	CNL-2	N	Ectopic

## Sheet: Litsea_cubeba
Gene Identifier	Classification	CNL subclass	Domain composition	Duplication type
evm.model.scaffold_1001.29	CNL		CNL	Ectopic
evm.model.scaffold_1005.4	CNL	CNL-2	CNL	Ectopic
evm.model.scaffold_1008.1	CNL	CNL-4	NL	Ectopic
evm.model.scaffold_1011.13	CNL		CN	Ectopic
evm.model.scaffold_1013.14	CNL	CNL-4	NL	Tandem
evm.model.scaffold_1013.21	CNL	CNL-4	NL	WGD or Segmental
evm.model.scaffold_1040.1	CNL		CN	Ectopic
evm.model.scaffold_107.20	CNL		N	Tandem
evm.model.scaffold_107.21	CNL		N	Tandem
evm.model.scaffold_107.23	CNL	CNL-4	N	Tandem
evm.model.scaffold_107.28	CNL	CNL-4	NL	Tandem
evm.model.scaffold_1072.29	CNL	CNL-3	CNL	Ectopic
evm.model.scaffold_1080.2	CNL	CNL-3	CNL	Ectopic
evm.model.scaffold_109.29	CNL		CN	Tandem
evm.model.scaffold_110.35	CNL	CNL-2	CN	Ectopic
evm.model.scaffold_110.91	CNL	CNL-3	CNL	WGD or Segmental
evm.model.scaffold_110.92	CNL	CNL-2	CNL	WGD or Segmental
evm.model.scaffold_110.95	CNL	CNL-3	CNL	Tandem
evm.model.scaffold_1102.41	CNL	CNL-3	CNL	Tandem
evm.model.scaffold_124.18	CNL	CNL-4	N	Tandem
evm.model.scaffold_124.19	CNL		N	Tandem
evm.model.scaffold_1256.68	CNL		NL	Tandem
evm.model.scaffold_126.93	CNL	CNL-4	NL	Ectopic
evm.model.scaffold_1339.13	CNL		CN	Ectopic
evm.model.scaffold_1380.25	CNL		CNL	Tandem
evm.model.scaffold_1404.46	CNL	CNL-3	CNL	Ectopic
evm.model.scaffold_1427.4	CNL		N	Ectopic
evm.model.scaffold_1433.1	CNL		N	Ectopic
evm.model.scaffold_148.437	CNL	CNL-3	CN	Ectopic
evm.model.scaffold_148.453	CNL	CNL-3	CNL	Ectopic
evm.model.scaffold_149.44	CNL	CNL-4	NL	Ectopic
evm.model.scaffold_149.56	CNL	CNL-4	N	Ectopic
evm.model.scaffold_1490.12	CNL		N	Ectopic
evm.model.scaffold_154.53	CNL	CNL-3	CNL	Ectopic
evm.model.scaffold_156.217	CNL	CNL-3	CN	Ectopic
evm.model.scaffold_160.32	CNL		CN	Tandem
evm.model.scaffold_160.34	CNL	CNL-3	CNL	Tandem
evm.model.scaffold_168.1	CNL		N	Ectopic
evm.model.scaffold_168.11	CNL		N	Tandem
evm.model.scaffold_169.1	CNL	CNL-3	NL	Ectopic
evm.model.scaffold_179.13	CNL		N	Tandem
evm.model.scaffold_179.14	CNL	CNL-4	NL	Tandem
evm.model.scaffold_180.116	CNL	CNL-3	CNL	Tandem
evm.model.scaffold_180.118	CNL	CNL-3	CNL	Tandem
evm.model.scaffold_180.121	CNL	CNL-3	CNL	Tandem
evm.model.scaffold_180.232	CNL	CNL-2	CNL	Ectopic
evm.model.scaffold_180.93	CNL	CNL-3	CNL	Ectopic
evm.model.scaffold_187.8	CNL	CNL-2	CN	Ectopic
evm.model.scaffold_210.102	CNL	CNL-3	CNL	Tandem
evm.model.scaffold_210.104	CNL		CN	Tandem
evm.model.scaffold_210.112	CNL	CNL-3	CNL	Tandem
evm.model.scaffold_210.132	CNL	CNL-3	CNL	WGD or Segmental
evm.model.scaffold_210.135	CNL		N	Tandem
evm.model.scaffold_210.138	CNL	CNL-3	CNL	Tandem
evm.model.scaffold_210.41	CNL	CNL-3	CNL	Ectopic
evm.model.scaffold_211.100	CNL		N	Tandem
evm.model.scaffold_211.29	CNL	CNL-2	CNL	Tandem
evm.model.scaffold_211.30	CNL		NL	Tandem
evm.model.scaffold_211.33	CNL	CNL-2	CNL	Tandem
evm.model.scaffold_211.50	CNL	CNL-2	CN	Ectopic
evm.model.scaffold_211.58	CNL		CNL	Tandem
evm.model.scaffold_211.79	CNL	CNL-2	CNL	Tandem
evm.model.scaffold_211.85	CNL	CNL-2	CNL	Tandem
evm.model.scaffold_213.32	CNL	CNL-2	CN	Ectopic
evm.model.scaffold_221.75	CNL		NL	Ectopic
evm.model.scaffold_222.30	CNL		NL	Ectopic
evm.model.scaffold_222.34	CNL		N	Tandem
evm.model.scaffold_222.35	CNL	CNL-1	N	Tandem
evm.model.scaffold_222.65	CNL		NL	Tandem
evm.model.scaffold_223.12	CNL	CNL-2	CNL	Tandem
evm.model.scaffold_223.14	CNL		N	Tandem
evm.model.scaffold_223.18	CNL	CNL-2	CN	Tandem
evm.model.scaffold_223.39	CNL	CNL-2	CNL	Ectopic
evm.model.scaffold_224.51	CNL		N	Ectopic
evm.model.scaffold_232.26	CNL		NL	Ectopic
evm.model.scaffold_236.32	CNL		N	Ectopic
evm.model.scaffold_25.120	CNL	CNL-4	NL	Ectopic
evm.model.scaffold_255.17	CNL	CNL-2	NL	Tandem
evm.model.scaffold_255.23	CNL	CNL-2	CN	Tandem
evm.model.scaffold_258.27	CNL	CNL-2	CN	Ectopic
evm.model.scaffold_260.290	RNL		RNL	WGD or Segmental
evm.model.scaffold_268.1	CNL	CNL-2	CNL	Tandem
evm.model.scaffold_268.2	CNL		CN	Tandem
evm.model.scaffold_292.32	CNL	CNL-4	NL	Tandem
evm.model.scaffold_292.41	CNL		N	Tandem
evm.model.scaffold_292.42	CNL	CNL-4	N	Tandem
evm.model.scaffold_295.7	CNL		N	Ectopic
evm.model.scaffold_298.33	CNL	CNL-3	CNL	Ectopic
evm.model.scaffold_298.35	CNL	CNL-3	CN	Tandem
evm.model.scaffold_298.39	CNL	CNL-3	CNL	WGD or Segmental
evm.model.scaffold_298.58	CNL		N	Ectopic
evm.model.scaffold_298.62	CNL	CNL-3	CNL	WGD or Segmental
evm.model.scaffold_298.66	CNL	CNL-3	CNL	Tandem
evm.model.scaffold_298.67	CNL	CNL-3	CN	Ectopic
evm.model.scaffold_298.71	CNL	CNL-3	CNL	Tandem
evm.model.scaffold_3.26	CNL	CNL-2	N	Ectopic
evm.model.scaffold_322.17	CNL	CNL-4	N	Tandem
evm.model.scaffold_322.30	CNL	CNL-4	NL	Tandem
evm.model.scaffold_324.18	CNL		CN	Ectopic
evm.model.scaffold_34.2	CNL	CNL-4	NL	Ectopic
evm.model.scaffold_351.21	CNL		NL	Ectopic
evm.model.scaffold_351.27	CNL	CNL-4	NL	Tandem
evm.model.scaffold_351.29	CNL		N	Ectopic
evm.model.scaffold_351.31	CNL	CNL-4	NL	Tandem
evm.model.scaffold_355.20	TNL		N	WGD or Segmental
evm.model.scaffold_357.94	CNL	CNL-3	CNL	Ectopic
evm.model.scaffold_385.191	CNL		N	Ectopic
evm.model.scaffold_385.243	CNL		CN	Ectopic
evm.model.scaffold_394.2	CNL	CNL-4	N	Ectopic
evm.model.scaffold_400.8	CNL		NL	Ectopic
evm.model.scaffold_408.24	CNL		N	Ectopic
evm.model.scaffold_415.12	CNL	CNL-4	NL	Tandem
evm.model.scaffold_415.15	CNL	CNL-4	N	Tandem
evm.model.scaffold_415.16	CNL	CNL-4	NL	Tandem
evm.model.scaffold_415.19	CNL		N	Tandem
evm.model.scaffold_415.57	CNL		N	Ectopic
evm.model.scaffold_415.58	CNL		N	Ectopic
evm.model.scaffold_415.7	CNL	CNL-4	NL	Tandem
evm.model.scaffold_415.9	CNL	CNL-4	NL	Tandem
evm.model.scaffold_419.146	CNL	CNL-4	NL	Ectopic
evm.model.scaffold_424.2	CNL		N	Ectopic
evm.model.scaffold_43.42	CNL	CNL-2	CNL	Ectopic
evm.model.scaffold_434.40	CNL		NL	WGD or Segmental
evm.model.scaffold_440.56	CNL	CNL-2	CNL	Tandem
evm.model.scaffold_440.58	CNL	CNL-3	CNL	WGD or Segmental
evm.model.scaffold_440.59.1	CNL	CNL-2	CN	Tandem
evm.model.scaffold_440.60	CNL		CNL	Tandem
evm.model.scaffold_461.4	CNL		N	Ectopic
evm.model.scaffold_502.2	CNL		NL	Ectopic
evm.model.scaffold_507.6	CNL	CNL-4	NL	Ectopic
evm.model.scaffold_510.2	CNL		NL	Ectopic
evm.model.scaffold_52.13	CNL	CNL-3	CNL	Ectopic
evm.model.scaffold_52.8	CNL	CNL-2	CNL	Ectopic
evm.model.scaffold_521.24	CNL	CNL-2	CNL	Ectopic
evm.model.scaffold_54.44	CNL	CNL-2	CNL	Tandem
evm.model.scaffold_54.48	CNL	CNL-2	CNL	Tandem
evm.model.scaffold_569.21	CNL		CN	Ectopic
evm.model.scaffold_571.37	TNL		N	Ectopic
evm.model.scaffold_6.63	CNL	CNL-2	CNL	WGD or Segmental
evm.model.scaffold_602.2	CNL	CNL-4	N	Tandem
evm.model.scaffold_602.8	CNL	CNL-4	NL	Tandem
evm.model.scaffold_607.4	CNL	CNL-3	CNL	Ectopic
evm.model.scaffold_620.55	CNL	CNL-3	CNL	Ectopic
evm.model.scaffold_621.24	CNL		CN	Tandem
evm.model.scaffold_621.32	CNL	CNL-1	CNL	Tandem
evm.model.scaffold_632.85	RNL		RNL	WGD or Segmental
evm.model.scaffold_633.4	CNL		NL	Tandem
evm.model.scaffold_633.8	CNL	CNL-4	NL	Tandem
evm.model.scaffold_642.16	CNL	CNL-4	NL	Ectopic
evm.model.scaffold_647.13	CNL		NL	Tandem
evm.model.scaffold_659.11	CNL		N	Ectopic
evm.model.scaffold_659.12	CNL	CNL-4	NL	Ectopic
evm.model.scaffold_666.48	CNL	CNL-3	CNL	Ectopic
evm.model.scaffold_666.60	CNL	CNL-3	CNL	Ectopic
evm.model.scaffold_677.63	CNL	CNL-4	NL	Ectopic
evm.model.scaffold_725.2	CNL	CNL-3	CNL	Tandem
evm.model.scaffold_725.5	CNL	CNL-3	CNL	Tandem
evm.model.scaffold_771.66	TNL		N	WGD or Segmental
evm.model.scaffold_773.1	CNL		N	Ectopic
evm.model.scaffold_784.1	CNL	CNL-3	CNL	Ectopic
evm.model.scaffold_852.11	TNL		N	Tandem
evm.model.scaffold_852.15	TNL		N	Tandem
evm.model.scaffold_852.22	TNL		N	WGD or Segmental
evm.model.scaffold_852.25	TNL		N	Tandem
evm.model.scaffold_860.54	CNL	CNL-2	CN	WGD or Segmental
evm.model.scaffold_860.61	CNL	CNL-3	CNL	Tandem
evm.model.scaffold_860.62	CNL	CNL-3	CNL	Tandem
evm.model.scaffold_889.247	CNL	CNL-2	CN	Tandem
evm.model.scaffold_889.248	CNL	CNL-2	CN	Tandem
evm.model.scaffold_893.11	CNL	CNL-2	CN	WGD or Segmental
evm.model.scaffold_893.36	CNL	CNL-2	NL	WGD or Segmental
evm.model.scaffold_893.38	CNL	CNL-2	CN	Tandem
evm.model.scaffold_905.13	CNL	CNL-2	CNL	Ectopic
evm.model.scaffold_92.7	CNL		NL	WGD or Segmental
evm.model.scaffold_923.58	CNL	CNL-3	CNL	WGD or Segmental
evm.model.scaffold_923.59_evm.model.scaffold_923.60	CNL	CNL-3	NL	Tandem
evm.model.scaffold_932.11	CNL	CNL-4	NL	Tandem
evm.model.scaffold_963.4	CNL	CNL-2	CNL	Ectopic
evm.model.scaffold_99.33	CNL	CNL-4	NL	Ectopic

## Sheet: Persea_americana
Gene Identifier	Classification	CNL subclass	Domain composition	Duplication type
augustus_masked-Ctg1385-processed-gene-0.0-mRNA-1	CNL		N	Ectopic
maker-Ctg6231-augustus-gene-0.2-mRNA-1	CNL		N	Ectopic
augustus_masked-Ctg0700-processed-gene-2.4-mRNA-1	CNL	CNL-2	NL	Ectopic
maker-Ctg0908-augustus-gene-1.6-mRNA-1	CNL		CN	Ectopic
augustus_masked-Ctg3717-processed-gene-0.0-mRNA-1	CNL		N	Ectopic
augustus_masked-Ctg1052-processed-gene-0.3-mRNA-1	CNL	CNL-4	N	Ectopic
maker-Ctg2352-augustus-gene-0.2-mRNA-1	CNL	CNL-1	N	Ectopic
augustus_masked-Ctg1765-processed-gene-0.1-mRNA-1	CNL	CNL-2	NL	Ectopic
maker-Ctg0122-augustus-gene-2.6-mRNA-1	CNL		NL	Ectopic
augustus_masked-Ctg0401-processed-gene-3.2-mRNA-1	CNL	CNL-2	NL	Ectopic
maker-Ctg0072-augustus-gene-6.14-mRNA-1	CNL		N	Ectopic
maker-Ctg0245-augustus-gene-3.13-mRNA-1	RNL		NL	WGD or Segmental
augustus_masked-Ctg4392-processed-gene-0.0-mRNA-1	CNL	CNL-4	NL	Ectopic
maker-Ctg0107-augustus-gene-5.16-mRNA-1	CNL		NL	Ectopic
maker-Ctg1906-augustus-gene-0.5-mRNA-1	RNL		RNL	Ectopic
augustus_masked-Ctg0092-processed-gene-5.3-mRNA-1	CNL	CNL-4	NL	Tandem
augustus_masked-Ctg0523-processed-gene-1.5-mRNA-1	CNL		NL	Ectopic
augustus_masked-Ctg0560-processed-gene-2.1-mRNA-1	CNL		NL	Tandem
maker-Ctg0094-augustus-gene-8.11-mRNA-1	CNL		CNL	Ectopic
augustus_masked-Ctg3369-processed-gene-0.1-mRNA-1	CNL		N	Ectopic
augustus_masked-Ctg2365-processed-gene-0.1-mRNA-1	CNL		N	Ectopic
augustus_masked-Ctg2365-processed-gene-0.3-mRNA-1	CNL		NL	Tandem
maker-Ctg0813-augustus-gene-1.7-mRNA-1	CNL		N	Ectopic
maker-Ctg0488-augustus-gene-0.7-mRNA-1	CNL		CN	Ectopic
maker-Ctg0035-augustus-gene-5.7-mRNA-1	CNL		NL	Ectopic
augustus_masked-Ctg0810-processed-gene-1.6-mRNA-1	CNL		NL	Ectopic
maker-Ctg5889-augustus-gene-0.2-mRNA-1	CNL	CNL-2	CNL	Ectopic
augustus_masked-Ctg0523-processed-gene-1.4-mRNA-1	CNL		N	Ectopic
augustus_masked-Ctg0578-processed-gene-2.6-mRNA-1	CNL		NL	Ectopic
maker-Ctg3536-augustus-gene-0.8-mRNA-1	CNL	CNL-2	CN	Ectopic
maker-Ctg0671-augustus-gene-1.10-mRNA-1	CNL	CNL-1	N	Ectopic
augustus_masked-Ctg1956-processed-gene-0.6-mRNA-1	CNL	CNL-1	N	Ectopic
maker-Ctg0098-augustus-gene-4.13-mRNA-1	CNL		CNL	Ectopic
augustus_masked-Ctg0793-processed-gene-1.3-mRNA-1	CNL		N	Ectopic
augustus_masked-Ctg0092-processed-gene-4.0-mRNA-1	CNL	CNL-4	NL	Tandem
maker-Ctg1956-augustus-gene-0.11-mRNA-1	CNL		NL	Ectopic
maker-Ctg0147-augustus-gene-3.4-mRNA-1	CNL		NL	Ectopic
augustus_masked-Ctg0332-processed-gene-1.1-mRNA-1	CNL		N	Ectopic
maker-Ctg0763-augustus-gene-0.10-mRNA-1	CNL	CNL-2	CNL	Ectopic
maker-Ctg0452-augustus-gene-0.9-mRNA-1	CNL	CNL-2	CNL	Ectopic
maker-Ctg1956-augustus-gene-0.10-mRNA-1	CNL		NL	Tandem
maker-Ctg0793-augustus-gene-0.1-mRNA-1	CNL	CNL-4	NL	Ectopic
maker-Ctg0372-augustus-gene-0.5-mRNA-1	CNL	CNL-2	CNL	Ectopic
maker-Ctg3494-augustus-gene-0.4-mRNA-1	CNL		NL	Ectopic
maker-Ctg0135-augustus-gene-2.4-mRNA-1	RNL		RNL	WGD or Segmental
maker-Ctg2343-augustus-gene-0.3-mRNA-1	CNL	CNL-2	CN	Ectopic
maker-Ctg0671-augustus-gene-1.9-mRNA-1	CNL		NL	Ectopic
maker-Ctg2486-augustus-gene-0.4-mRNA-1	CNL	CNL-4	NL	Ectopic
maker-Ctg1586-augustus-gene-0.4-mRNA-1	CNL	CNL-2	NL	Ectopic
maker-Ctg0652-augustus-gene-2.15-mRNA-1	CNL		NL	Ectopic
augustus_masked-Ctg0856-processed-gene-1.0-mRNA-1	CNL	CNL-1	N	Ectopic

## Sheet: Piper_nigrum
Gene Identifier	Classification	CNL subclass	Domain composition	Duplication type
Pn1.1803	CNL		NL	Ectopic
Pn1.3498	CNL	CNL-2	CNL	WGD or Segmental
Pn1.3550	CNL	CNL-2	CNL	WGD or Segmental
Pn1.3621	CNL	CNL-2	CNL	WGD or Segmental
Pn1.3623	CNL	CNL-2	CNL	Tandem
Pn1.3728	CNL		NL	Ectopic
Pn1.375	CNL	CNL-4	N	WGD or Segmental
Pn1.376	CNL	CNL-4	N	Tandem
Pn1.377	CNL		N	Tandem
Pn1.404	CNL		N	Tandem
Pn1.405	CNL	CNL-4	N	Tandem
Pn1.411	CNL	CNL-4	N	Tandem
Pn1.412	CNL	CNL-4	N	WGD or Segmental
Pn1.414	CNL	CNL-4	N	Ectopic
Pn1.443	CNL	CNL-4	N	Tandem
Pn1.447	CNL	CNL-4	N	WGD or Segmental
Pn1.449	CNL	CNL-4	N	WGD or Segmental
Pn1.451	CNL	CNL-4	N	Tandem
Pn1.452	CNL	CNL-4	N	Tandem
Pn1.455	CNL	CNL-4	N	Tandem
Pn1.459	CNL	CNL-4	N	Tandem
Pn1.46	CNL	CNL-4	N	Ectopic
Pn1.461	CNL	CNL-4	N	Tandem
Pn1.463	CNL	CNL-4	N	Tandem
Pn1.471	CNL	CNL-4	N	Tandem
Pn1.472	CNL		N	Ectopic
Pn1.636	CNL		N	Tandem
Pn1.637	CNL	CNL-4	N	Tandem
Pn1.673	CNL	CNL-4	N	WGD or Segmental
Pn1.674	CNL	CNL-4	N	WGD or Segmental
Pn1.681	CNL	CNL-4	N	Tandem
Pn1.682	CNL	CNL-4	N	WGD or Segmental
Pn1.684	CNL		N	WGD or Segmental
Pn1.686	CNL		N	Ectopic
Pn1.689	CNL	CNL-4	N	WGD or Segmental
Pn1.777	CNL	CNL-4	N	WGD or Segmental
Pn1.778	CNL		N	WGD or Segmental
Pn1.785	CNL	CNL-4	N	WGD or Segmental
Pn1.786	CNL		N	Tandem
Pn1.788	CNL		N	Ectopic
Pn1.791	CNL	CNL-4	N	WGD or Segmental
Pn1.796	CNL	CNL-4	N	Tandem
Pn1.799	CNL	CNL-4	N	Ectopic
Pn1.800	CNL		N	Ectopic
Pn1.802	CNL		N	Tandem
Pn1.804	CNL		N	WGD or Segmental
Pn1.808	CNL	CNL-4	N	WGD or Segmental
Pn1.812	CNL	CNL-4	N	Tandem
Pn1.813	CNL		N	Tandem
Pn1.815	CNL	CNL-4	N	Tandem
Pn1.818	CNL	CNL-4	N	Tandem
Pn1.819	CNL		N	Ectopic
Pn10.1623	CNL		NL	WGD or Segmental
Pn11.1590	CNL		N	Ectopic
Pn11.1802	CNL	CNL-3	CNL	WGD or Segmental
Pn11.1803	CNL	CNL-3	CN	WGD or Segmental
Pn11.1805	CNL	CNL-3	CNL	WGD or Segmental
Pn11.1812	CNL	CNL-3	CNL	WGD or Segmental
Pn11.1816	CNL	CNL-3	CNL	WGD or Segmental
Pn11.1821	CNL	CNL-3	CNL	Tandem
Pn11.1823	CNL	CNL-3	CNL	WGD or Segmental
Pn11.1825	CNL	CNL-3	CNL	Ectopic
Pn11.1828	CNL	CNL-3	CN	Tandem
Pn11.1836	CNL	CNL-3	CNL	Tandem
Pn11.1839	CNL	CNL-3	CNL	WGD or Segmental
Pn11.1840	CNL	CNL-3	CNL	Tandem
Pn11.1843	CNL	CNL-3	CNL	Tandem
Pn11.1845	CNL		N	Ectopic
Pn11.1846	CNL	CNL-3	CNL	Tandem
Pn11.1852	CNL	CNL-3	CNL	Tandem
Pn11.1911	CNL	CNL-3	CNL	WGD or Segmental
Pn11.1913	CNL	CNL-3	CNL	WGD or Segmental
Pn11.1919	CNL	CNL-3	CN	Ectopic
Pn11.1921	CNL		N	Ectopic
Pn11.1922	CNL	CNL-3	CNL	WGD or Segmental
Pn11.1926	CNL	CNL-3	CNL	Ectopic
Pn11.1929	CNL	CNL-3	CNL	Ectopic
Pn11.1931	CNL	CNL-3	CNL	Ectopic
Pn11.1934	CNL		N	Ectopic
Pn11.1935	CNL	CNL-3	CNL	Ectopic
Pn11.1942	CNL	CNL-3	CNL	WGD or Segmental
Pn11.1943	CNL	CNL-3	CN	Tandem
Pn11.1946	CNL	CNL-3	CNL	WGD or Segmental
Pn11.1950	CNL	CNL-3	CNL	WGD or Segmental
Pn11.1951	CNL	CNL-3	CNL	WGD or Segmental
Pn11.1957	CNL	CNL-3	CN	Ectopic
Pn11.1961	CNL	CNL-3	CNL	WGD or Segmental
Pn11.2782	CNL	CNL-4	NL	Ectopic
Pn12.1089	CNL	CNL-3	CNL	Tandem
Pn12.1091	CNL	CNL-3	CNL	Tandem
Pn12.1095	CNL	CNL-3	CNL	Tandem
Pn12.1098	CNL	CNL-3	CNL	Tandem
Pn12.1101	CNL	CNL-3	CNL	Tandem
Pn12.1105	CNL		NL	Ectopic
Pn12.1106	CNL	CNL-1	NL	Ectopic
Pn13.1252	CNL		N	Tandem
Pn13.1257	CNL	CNL-3	NL	WGD or Segmental
Pn13.1270	CNL	CNL-3	N	Ectopic
Pn13.1313	CNL		CN	Ectopic
Pn13.1314	CNL	CNL-3	N	Tandem
Pn13.1324	CNL		CNL	WGD or Segmental
Pn13.1330	CNL	CNL-3	NL	WGD or Segmental
Pn13.1331	CNL	CNL-3	NL	Tandem
Pn13.1403	CNL	CNL-3	CNL	Ectopic
Pn13.1975	CNL		CN	WGD or Segmental
Pn14.1744	CNL	CNL-2	CNL	Tandem
Pn14.1750	CNL	CNL-2	CNL	Tandem
Pn14.1756	CNL	CNL-2	CNL	Tandem
Pn14.1760	CNL	CNL-2	CN	Tandem
Pn14.1767	CNL	CNL-2	CNL	Tandem
Pn14.745	CNL		N	Ectopic
Pn15.107	CNL		N	WGD or Segmental
Pn15.448	CNL	CNL-4	NL	WGD or Segmental
Pn15.529	CNL	CNL-4	N	Ectopic
Pn15.55	CNL		N	WGD or Segmental
Pn15.56	CNL	CNL-4	N	Ectopic
Pn15.931	CNL	CNL-3	N	Ectopic
Pn16.107	CNL	CNL-3	CNL	WGD or Segmental
Pn16.1158	CNL	CNL-4	N	WGD or Segmental
Pn16.1164	CNL		N	WGD or Segmental
Pn16.1168	CNL	CNL-4	N	Tandem
Pn16.1171	CNL	CNL-4	N	Ectopic
Pn16.1203	CNL		N	Tandem
Pn16.1205	CNL		N	Tandem
Pn16.1208	CNL	CNL-4	N	Tandem
Pn16.1211	CNL	CNL-4	NL	WGD or Segmental
Pn16.1241	CNL	CNL-4	N	WGD or Segmental
Pn16.1243	CNL	CNL-4	NL	WGD or Segmental
Pn16.1352	CNL	CNL-2	CNL	Ectopic
Pn16.1366	CNL	CNL-3	CNL	Ectopic
Pn16.1370	CNL	CNL-3	CNL	Ectopic
Pn16.138	CNL	CNL-4	N	WGD or Segmental
Pn16.1384	CNL		N	WGD or Segmental
Pn16.1463	CNL		N	Tandem
Pn16.1464	CNL		N	Tandem
Pn16.1467	CNL		N	Tandem
Pn16.1484	CNL		N	WGD or Segmental
Pn16.1495	CNL	CNL-3	CNL	Ectopic
Pn16.1656	CNL	CNL-3	CN	WGD or Segmental
Pn16.1666	CNL		CNL	WGD or Segmental
Pn16.1743	CNL	CNL-4	N	WGD or Segmental
Pn16.1747	CNL		N	WGD or Segmental
Pn16.1753	CNL	CNL-4	N	WGD or Segmental
Pn16.1777	CNL	CNL-3	NL	Ectopic
Pn16.1896	CNL		N	Ectopic
Pn16.191	CNL	CNL-4	N	WGD or Segmental
Pn16.200	CNL	CNL-4	N	WGD or Segmental
Pn16.205	CNL	CNL-4	N	WGD or Segmental
Pn16.206	CNL	CNL-4	N	WGD or Segmental
Pn16.209	CNL	CNL-4	N	Tandem
Pn16.2107	CNL		N	Tandem
Pn16.2111	CNL		N	Ectopic
Pn16.2113	CNL	CNL-4	N	Tandem
Pn16.2116	CNL		N	Tandem
Pn16.2124	CNL		N	Ectopic
Pn16.2128	CNL		N	Ectopic
Pn16.2130	CNL	CNL-4	N	Ectopic
Pn16.232	CNL		N	WGD or Segmental
Pn16.272	CNL	CNL-4	N	WGD or Segmental
Pn16.279	CNL	CNL-4	N	WGD or Segmental
Pn16.287	CNL	CNL-4	N	WGD or Segmental
Pn16.294	CNL	CNL-4	N	WGD or Segmental
Pn16.296	CNL	CNL-4	N	WGD or Segmental
Pn16.308	CNL	CNL-4	N	Ectopic
Pn16.313	CNL	CNL-4	N	WGD or Segmental
Pn16.319	CNL	CNL-4	N	WGD or Segmental
Pn16.334	CNL	CNL-4	N	WGD or Segmental
Pn16.336	CNL	CNL-4	N	WGD or Segmental
Pn16.340	CNL	CNL-4	N	Ectopic
Pn16.343	CNL	CNL-4	N	WGD or Segmental
Pn16.354	CNL	CNL-4	N	WGD or Segmental
Pn16.355	CNL	CNL-4	N	WGD or Segmental
Pn16.363	CNL	CNL-4	N	WGD or Segmental
Pn16.366	CNL	CNL-4	N	WGD or Segmental
Pn16.373	CNL	CNL-4	N	WGD or Segmental
Pn16.380	CNL	CNL-4	N	WGD or Segmental
Pn16.384	CNL	CNL-4	N	WGD or Segmental
Pn16.386	CNL	CNL-4	N	WGD or Segmental
Pn16.392	CNL		N	WGD or Segmental
Pn16.401	CNL	CNL-4	N	WGD or Segmental
Pn16.405	CNL	CNL-4	N	WGD or Segmental
Pn16.409	CNL	CNL-4	N	WGD or Segmental
Pn16.411	CNL	CNL-4	N	WGD or Segmental
Pn16.423	CNL	CNL-4	N	WGD or Segmental
Pn16.435	CNL	CNL-3	CNL	WGD or Segmental
Pn16.440	CNL	CNL-3	CNL	Ectopic
Pn16.446	CNL	CNL-3	CNL	WGD or Segmental
Pn16.450	CNL	CNL-3	CNL	WGD or Segmental
Pn16.500	CNL	CNL-3	CN	Ectopic
Pn16.505	CNL	CNL-3	CN	WGD or Segmental
Pn16.513	CNL	CNL-3	CN	WGD or Segmental
Pn16.519	CNL	CNL-3	CNL	WGD or Segmental
Pn16.588	CNL	CNL-3	CNL	Tandem
Pn16.591	CNL	CNL-3	CNL	WGD or Segmental
Pn16.593	CNL	CNL-3	CNL	WGD or Segmental
Pn16.600	CNL	CNL-3	CNL	WGD or Segmental
Pn16.603	CNL		CNL	WGD or Segmental
Pn16.609	CNL	CNL-3	CNL	WGD or Segmental
Pn16.619	CNL		CN	WGD or Segmental
Pn16.620	CNL		NL	WGD or Segmental
Pn16.628	CNL	CNL-3	CNL	WGD or Segmental
Pn16.631	CNL	CNL-3	CNL	Tandem
Pn16.636	CNL	CNL-3	CNL	WGD or Segmental
Pn16.638	CNL	CNL-3	CNL	WGD or Segmental
Pn16.645	CNL	CNL-3	CNL	Tandem
Pn16.648	CNL	CNL-3	CNL	Tandem
Pn16.651	CNL	CNL-3	CNL	WGD or Segmental
Pn16.673	CNL		N	WGD or Segmental
Pn16.675	CNL	CNL-3	CNL	WGD or Segmental
Pn16.678	CNL	CNL-3	CNL	WGD or Segmental
Pn16.685	CNL	CNL-3	CNL	WGD or Segmental
Pn16.690	CNL	CNL-3	CNL	WGD or Segmental
Pn16.697	CNL	CNL-3	CNL	WGD or Segmental
Pn16.701	CNL		CN	Ectopic
Pn16.702	CNL		NL	Tandem
Pn16.707	CNL	CNL-3	CNL	WGD or Segmental
Pn16.710	CNL	CNL-3	CNL	WGD or Segmental
Pn16.719	CNL	CNL-3	CNL	WGD or Segmental
Pn16.722	CNL	CNL-3	CNL	WGD or Segmental
Pn16.772	CNL	CNL-3	CN	WGD or Segmental
Pn16.776	CNL		CNL	WGD or Segmental
Pn16.777	CNL		NL	WGD or Segmental
Pn16.780	CNL	CNL-3	CN	WGD or Segmental
Pn16.782	CNL	CNL-3	NL	WGD or Segmental
Pn16.786	CNL	CNL-3	CNL	WGD or Segmental
Pn16.796	CNL	CNL-3	NL	WGD or Segmental
Pn16.811	CNL	CNL-3	CNL	WGD or Segmental
Pn16.99	CNL	CNL-4	N	WGD or Segmental
Pn17.144	CNL	CNL-2	CNL	Ectopic
Pn17.1451	CNL		CN	Ectopic
Pn17.1722	CNL	CNL-4	NL	Ectopic
Pn17.1776	CNL	CNL-4	NL	Tandem
Pn17.1777	CNL	CNL-4	NL	Tandem
Pn17.1836	CNL	CNL-3	NL	Ectopic
Pn17.511	CNL	CNL-4	N	WGD or Segmental
Pn17.518	CNL	CNL-4	N	WGD or Segmental
Pn17.597	CNL	CNL-4	N	WGD or Segmental
Pn17.600	CNL	CNL-4	N	WGD or Segmental
Pn19.1203	CNL	CNL-1	CNL	Tandem
Pn19.1206	CNL	CNL-1	CNL	Tandem
Pn19.1259	CNL		NL	WGD or Segmental
Pn19.1260	CNL		N	WGD or Segmental
Pn19.1294	CNL		CN	Tandem
Pn19.1298	CNL	CNL-1	CNL	Tandem
Pn19.1352	CNL		CN	WGD or Segmental
Pn19.444	CNL	CNL-4	NL	WGD or Segmental
Pn19.447	CNL	CNL-4	NL	WGD or Segmental
Pn19.464	CNL	CNL-4	NL	Ectopic
Pn19.476	CNL	CNL-4	NL	Tandem
Pn19.480	CNL	CNL-4	NL	WGD or Segmental
Pn19.55	CNL		N	WGD or Segmental
Pn19.960	CNL		N	WGD or Segmental
Pn19.961	CNL		NL	WGD or Segmental
Pn2.1508	CNL		N	Ectopic
Pn2.1979	CNL	CNL-2	NL	WGD or Segmental
Pn2.1993	CNL	CNL-2	NL	Tandem
Pn2.1996	CNL		NL	Tandem
Pn2.1997	CNL		N	WGD or Segmental
Pn2.253	CNL	CNL-4	N	Ectopic
Pn2.272	RNL		N	WGD or Segmental
Pn2.925	CNL	CNL-3	N	Ectopic
Pn20.1069	CNL	CNL-3	CN	Tandem
Pn20.1077	CNL	CNL-3	CNL	Tandem
Pn20.1085	CNL	CNL-3	CN	Tandem
Pn20.1099	CNL	CNL-3	CNL	Ectopic
Pn20.1114	CNL	CNL-3	CN	Tandem
Pn20.1119	CNL		N	Tandem
Pn20.14	CNL	CNL-3	NL	WGD or Segmental
Pn20.16	CNL	CNL-3	NL	Ectopic
Pn20.20	CNL	CNL-3	NL	Tandem
Pn20.24	CNL	CNL-3	NL	WGD or Segmental
Pn20.33	CNL	CNL-3	NL	WGD or Segmental
Pn20.36	CNL	CNL-3	NL	Tandem
Pn20.39	CNL	CNL-3	NL	Tandem
Pn20.52	CNL	CNL-3	NL	WGD or Segmental
Pn20.56	CNL	CNL-3	NL	Tandem
Pn20.62	CNL		NL	WGD or Segmental
Pn20.72	CNL	CNL-3	NL	WGD or Segmental
Pn20.777	CNL	CNL-3	N	Ectopic
Pn21.1384	CNL	CNL-2	CNL	Ectopic
Pn21.1385	CNL	CNL-4	N	Ectopic
Pn22.921	CNL	CNL-2	CN	Ectopic
Pn22.924	CNL	CNL-3	CN	Ectopic
Pn22.959	CNL		N	WGD or Segmental
Pn23.28	CNL	CNL-3	CNL	WGD or Segmental
Pn23.87	CNL	CNL-3	CNL	WGD or Segmental
Pn24.154	CNL		NL	Ectopic
Pn24.521	CNL	CNL-3	CNL	WGD or Segmental
Pn24.607	CNL	CNL-4	N	Ectopic
Pn24.788	CNL	CNL-4	N	Tandem
Pn24.789	CNL	CNL-4	N	WGD or Segmental
Pn24.815	CNL	CNL-4	N	WGD or Segmental
Pn25.8	CNL	CNL-3	NL	WGD or Segmental
Pn27.248	CNL		N	Ectopic
Pn3.1879	CNL	CNL-3	NL	Ectopic
Pn3.2618	CNL		CN	WGD or Segmental
Pn3.2620	CNL	CNL-2	CNL	WGD or Segmental
Pn3.2781	CNL	CNL-2	CNL	WGD or Segmental
Pn3.3843	CNL		N	Ectopic
Pn3.3861	CNL		N	Ectopic
Pn3.4206	CNL		N	Ectopic
Pn3.700	CNL		N	Ectopic
Pn30.72	CNL	CNL-3	N	Tandem
Pn30.75	CNL	CNL-3	CNL	WGD or Segmental
Pn30.78	CNL	CNL-3	CN	WGD or Segmental
Pn30.80	CNL	CNL-3	CNL	WGD or Segmental
Pn30.83	CNL	CNL-3	CN	WGD or Segmental
Pn30.85	CNL	CNL-3	CNL	Tandem
Pn30.90	CNL	CNL-3	CNL	Tandem
Pn30.91	CNL	CNL-3	CNL	WGD or Segmental
Pn30.92	CNL	CNL-3	CN	Tandem
Pn30.98	CNL	CNL-3	CNL	WGD or Segmental
Pn31.106	CNL	CNL-3	NL	WGD or Segmental
Pn31.112	CNL	CNL-3	NL	WGD or Segmental
Pn31.115	CNL	CNL-3	NL	Tandem
Pn31.119	CNL	CNL-3	NL	WGD or Segmental
Pn31.96	CNL	CNL-3	NL	WGD or Segmental
Pn33.154	CNL	CNL-1	N	Ectopic
Pn4.1290	CNL		NL	WGD or Segmental
Pn4.1300	CNL	CNL-3	CN	Ectopic
Pn4.2606	CNL		N	Ectopic
Pn4.2607	CNL		CN	Tandem
Pn4.519	CNL		N	Ectopic
Pn42.118	CNL	CNL-3	CNL	WGD or Segmental
Pn42.122	CNL	CNL-3	CN	WGD or Segmental
Pn42.124	CNL	CNL-3	CNL	WGD or Segmental
Pn42.128	CNL	CNL-3	CNL	Tandem
Pn42.129	CNL	CNL-3	CNL	WGD or Segmental
Pn42.130	CNL	CNL-3	CNL	WGD or Segmental
Pn42.134	CNL	CNL-3	CNL	WGD or Segmental
Pn42.136	CNL	CNL-3	CNL	Tandem
Pn42.138	CNL		CNL	WGD or Segmental
Pn42.141	CNL	CNL-3	CN	WGD or Segmental
Pn42.144	CNL		CN	WGD or Segmental
Pn45.17	CNL		N	Ectopic
Pn5.400	CNL	CNL-2	CNL	Tandem
Pn5.403	CNL	CNL-2	NL	Tandem
Pn50.15	CNL	CNL-4	N	WGD or Segmental
Pn50.17	CNL	CNL-4	N	WGD or Segmental
Pn50.24	CNL	CNL-4	N	WGD or Segmental
Pn50.26	CNL	CNL-4	N	WGD or Segmental
Pn50.27	CNL	CNL-4	N	WGD or Segmental
Pn50.32	CNL	CNL-3	CNL	WGD or Segmental
Pn50.49	CNL		N	WGD or Segmental
Pn50.56	CNL	CNL-4	N	WGD or Segmental
Pn50.9	CNL	CNL-4	N	WGD or Segmental
Pn53.35	CNL		N	WGD or Segmental
Pn6.1011	CNL	CNL-4	N	Ectopic
Pn6.110	CNL	CNL-3	N	WGD or Segmental
Pn6.119	CNL		CN	WGD or Segmental
Pn6.1534	CNL	CNL-4	NL	Ectopic
Pn6.1614	CNL	CNL-4	NL	Ectopic
Pn6.1680	CNL	CNL-3	CNL	WGD or Segmental
Pn6.199	CNL		N	WGD or Segmental
Pn6.202	CNL	CNL-4	N	WGD or Segmental
Pn6.207	CNL		N	Ectopic
Pn6.209	CNL	CNL-4	N	WGD or Segmental
Pn6.218	CNL	CNL-4	N	WGD or Segmental
Pn6.2301	CNL	CNL-1	CN	Ectopic
Pn6.2878	CNL		N	Ectopic
Pn6.2959	CNL	CNL-4	N	WGD or Segmental
Pn6.2969	CNL	CNL-4	N	WGD or Segmental
Pn6.2971	CNL	CNL-4	N	WGD or Segmental
Pn6.2973	CNL	CNL-4	N	WGD or Segmental
Pn6.2980	CNL	CNL-4	N	WGD or Segmental
Pn6.2987	CNL	CNL-4	N	WGD or Segmental
Pn6.2994	CNL	CNL-4	N	WGD or Segmental
Pn6.3000	CNL	CNL-4	N	WGD or Segmental
Pn6.3002	CNL		N	WGD or Segmental
Pn6.3004	CNL	CNL-4	N	WGD or Segmental
Pn6.3009	CNL	CNL-4	N	WGD or Segmental
Pn6.3015	CNL	CNL-4	N	WGD or Segmental
Pn6.3020	CNL	CNL-4	N	WGD or Segmental
Pn6.3026	CNL	CNL-4	N	WGD or Segmental
Pn6.3032	CNL	CNL-4	NL	WGD or Segmental
Pn6.3044	CNL	CNL-4	N	WGD or Segmental
Pn6.3047	CNL	CNL-4	N	WGD or Segmental
Pn6.3049	CNL	CNL-4	N	WGD or Segmental
Pn6.3055	CNL	CNL-4	N	WGD or Segmental
Pn6.3068	CNL	CNL-4	N	WGD or Segmental
Pn6.3069	CNL		N	WGD or Segmental
Pn6.3073	CNL		N	WGD or Segmental
Pn6.3077	CNL	CNL-4	N	WGD or Segmental
Pn6.3088	CNL		N	Ectopic
Pn6.3098	CNL	CNL-4	NL	WGD or Segmental
Pn6.3104	CNL	CNL-3	CNL	Ectopic
Pn6.3106	CNL		NL	Tandem
Pn6.3135	CNL		N	WGD or Segmental
Pn6.3139	CNL	CNL-4	N	Tandem
Pn6.3147	CNL	CNL-4	N	WGD or Segmental
Pn6.3149	CNL	CNL-4	N	WGD or Segmental
Pn6.3153	CNL	CNL-4	N	WGD or Segmental
Pn6.3188	CNL	CNL-4	N	WGD or Segmental
Pn6.3194	CNL	CNL-4	N	WGD or Segmental
Pn6.3195	CNL	CNL-4	NL	WGD or Segmental
Pn6.3213	CNL	CNL-4	NL	Ectopic
Pn6.3220	CNL	CNL-4	N	WGD or Segmental
Pn6.3221	CNL		N	WGD or Segmental
Pn6.3229	CNL	CNL-4	N	Ectopic
Pn6.3230	CNL	CNL-4	N	Ectopic
Pn6.3234	CNL		N	WGD or Segmental
Pn6.3235	CNL		N	WGD or Segmental
Pn6.3236	CNL	CNL-4	N	WGD or Segmental
Pn6.3240	CNL	CNL-4	NL	WGD or Segmental
Pn6.3245	CNL	CNL-4	N	WGD or Segmental
Pn6.3246	CNL		N	WGD or Segmental
Pn6.3256	CNL	CNL-4	N	Ectopic
Pn6.3263	CNL		NL	WGD or Segmental
Pn6.3275	CNL	CNL-4	N	Ectopic
Pn6.3282	CNL	CNL-4	N	WGD or Segmental
Pn6.3286	CNL	CNL-4	N	WGD or Segmental
Pn6.3291	CNL	CNL-4	N	WGD or Segmental
Pn6.3292	CNL	CNL-4	N	WGD or Segmental
Pn6.3298	CNL	CNL-4	N	WGD or Segmental
Pn6.3299	CNL	CNL-4	N	WGD or Segmental
Pn6.3301	CNL	CNL-4	N	WGD or Segmental
Pn6.3303	CNL	CNL-4	N	WGD or Segmental
Pn6.3308	CNL	CNL-4	N	WGD or Segmental
Pn6.3315	CNL	CNL-4	N	WGD or Segmental
Pn6.3320	CNL	CNL-4	NL	WGD or Segmental
Pn6.3323	CNL	CNL-4	NL	WGD or Segmental
Pn6.3330	CNL	CNL-4	N	Ectopic
Pn6.3335	CNL	CNL-4	NL	WGD or Segmental
Pn6.3338	CNL	CNL-4	N	WGD or Segmental
Pn6.3342	CNL		N	WGD or Segmental
Pn6.3366	CNL	CNL-4	NL	WGD or Segmental
Pn6.3373	CNL	CNL-4	N	WGD or Segmental
Pn6.3377	CNL	CNL-4	N	Tandem
Pn6.3378	CNL		N	WGD or Segmental
Pn6.3382	CNL	CNL-4	N	WGD or Segmental
Pn6.3412	CNL	CNL-3	N	WGD or Segmental
Pn6.3423	CNL		N	WGD or Segmental
Pn6.3424	CNL		N	Tandem
Pn6.3429	CNL		N	Tandem
Pn6.3438	CNL		CN	WGD or Segmental
Pn6.3453	CNL		N	WGD or Segmental
Pn6.3456	CNL		N	WGD or Segmental
Pn6.3482	CNL		N	Ectopic
Pn6.3483	CNL	CNL-4	N	Ectopic
Pn6.3499	CNL		NL	WGD or Segmental
Pn6.3560	CNL	CNL-4	N	Tandem
Pn6.3563	CNL	CNL-4	N	Tandem
Pn6.3565	CNL	CNL-4	N	Ectopic
Pn6.3568	CNL	CNL-4	N	Ectopic
Pn6.3646	CNL		N	WGD or Segmental
Pn6.3647	CNL		N	WGD or Segmental
Pn6.3650	CNL	CNL-4	N	WGD or Segmental
Pn6.3654	CNL	CNL-4	N	WGD or Segmental
Pn6.3655	CNL		N	WGD or Segmental
Pn6.3657	CNL		N	Tandem
Pn6.3658	CNL	CNL-4	N	WGD or Segmental
Pn6.3665	CNL		N	Tandem
Pn6.3670	CNL	CNL-4	N	WGD or Segmental
Pn6.3674	CNL	CNL-4	N	WGD or Segmental
Pn6.3679	CNL	CNL-4	NL	Ectopic
Pn6.3688	CNL		NL	WGD or Segmental
Pn6.3690	CNL		N	Ectopic
Pn6.3691	CNL	CNL-4	NL	WGD or Segmental
Pn6.3700	CNL	CNL-4	NL	WGD or Segmental
Pn6.3703	CNL	CNL-4	N	Ectopic
Pn6.3707	CNL		N	WGD or Segmental
Pn6.3711	CNL	CNL-4	N	Tandem
Pn6.3721	CNL	CNL-4	N	WGD or Segmental
Pn6.3731	CNL	CNL-4	N	WGD or Segmental
Pn6.3815	CNL		N	WGD or Segmental
Pn6.3818	CNL	CNL-4	N	Ectopic
Pn6.3821	CNL	CNL-4	N	WGD or Segmental
Pn6.3826	CNL		N	WGD or Segmental
Pn6.3835	CNL	CNL-4	NL	Tandem
Pn6.3841	CNL	CNL-4	N	WGD or Segmental
Pn6.3844	CNL	CNL-4	N	WGD or Segmental
Pn6.3851	CNL	CNL-4	NL	Ectopic
Pn6.3867	CNL	CNL-4	N	WGD or Segmental
Pn6.3872	CNL	CNL-4	N	WGD or Segmental
Pn6.3876	CNL	CNL-4	N	WGD or Segmental
Pn6.3890	CNL	CNL-4	N	Ectopic
Pn6.3892	CNL	CNL-4	N	Ectopic
Pn6.4073	CNL	CNL-3	N	WGD or Segmental
Pn6.759	CNL	CNL-3	CN	WGD or Segmental
Pn6.77	CNL	CNL-3	N	WGD or Segmental
Pn6.777	CNL	CNL-3	CN	Ectopic
Pn7.1191	CNL		NL	Tandem
Pn8.1523	CNL		NL	WGD or Segmental
Pn8.1524	CNL		CN	WGD or Segmental
Pn8.1594	CNL	CNL-3	NL	WGD or Segmental
Pn8.1629	CNL		N	WGD or Segmental
Pn8.1630	CNL	CNL-3	CNL	WGD or Segmental
Pn8.1639	CNL	CNL-3	NL	WGD or Segmental
Pn8.1644	CNL	CNL-3	NL	WGD or Segmental
Pn8.1650	CNL	CNL-3	NL	WGD or Segmental
Pn8.1651	CNL		N	WGD or Segmental
Pn8.1653	CNL		NL	WGD or Segmental
Pn8.1655	CNL		N	WGD or Segmental
Pn8.1690	CNL	CNL-3	NL	WGD or Segmental
Pn8.1693	CNL	CNL-3	NL	WGD or Segmental
Pn8.1697	CNL		N	WGD or Segmental
Pn8.1700	CNL	CNL-3	NL	WGD or Segmental
Pn8.1706	CNL	CNL-3	N	WGD or Segmental
Pn8.1707	CNL		N	Tandem
Pn8.1709	CNL	CNL-3	NL	WGD or Segmental
Pn8.1711	CNL		N	Ectopic
Pn8.1712	CNL		N	Tandem
Pn8.1716	CNL	CNL-3	NL	WGD or Segmental
Pn8.1721	CNL	CNL-3	NL	WGD or Segmental
Pn8.1724	CNL		N	WGD or Segmental
Pn8.1730	CNL		N	Tandem
Pn8.1732	CNL		NL	Ectopic
Pn8.1739	CNL	CNL-3	NL	Ectopic
Pn8.1741	CNL		NL	Ectopic
Pn8.1742	CNL		N	WGD or Segmental
Pn8.1744	CNL	CNL-3	NL	WGD or Segmental
Pn8.1752	CNL	CNL-3	NL	WGD or Segmental
Pn8.1754	CNL		N	Tandem
Pn8.1755	CNL	CNL-3	NL	WGD or Segmental
Pn8.1756	CNL		N	Tandem
Pn8.1757	CNL	CNL-3	NL	WGD or Segmental
Pn8.1761	CNL	CNL-3	N	WGD or Segmental
Pn8.1762	CNL	CNL-3	N	WGD or Segmental
Pn8.1763	CNL	CNL-3	NL	Ectopic
Pn8.1764	CNL	CNL-3	NL	WGD or Segmental
Pn8.1772	CNL		N	WGD or Segmental
Pn8.1773	CNL	CNL-3	NL	WGD or Segmental
Pn8.1776	CNL	CNL-3	NL	WGD or Segmental
Pn8.1782	CNL		CN	WGD or Segmental
Pn8.1784	CNL	CNL-3	NL	WGD or Segmental
Pn8.1788	CNL	CNL-3	NL	WGD or Segmental
Pn8.1837	CNL		N	WGD or Segmental
Pn8.1865	CNL	CNL-4	N	WGD or Segmental
Pn8.1866	CNL		N	WGD or Segmental
Pn8.1874	CNL		N	WGD or Segmental
Pn8.1875	CNL	CNL-4	N	WGD or Segmental
Pn8.2475	CNL	CNL-3	NL	Ectopic
Pn8.2650	CNL	CNL-3	CN	WGD or Segmental
Pn8.41	CNL		CN	WGD or Segmental
Pn8.42	CNL		NL	WGD or Segmental
Pn9.145	CNL	CNL-3	CNL	Ectopic
Pn9.1571	CNL		N	Ectopic
Pn9.1615	CNL		N	Ectopic
Pn9.1642	CNL		N	Ectopic
Pn9.1746	RNL		N	WGD or Segmental
Pn9.1791	RNL		N	WGD or Segmental

## Sheet: Sanururus_chinense
Gene Identifier	Classification	CNL subclss	Domain composition	Duplication type
Sc001_0208.1	CNL		N	Ectopic
Sc001_0839.1	CNL	CNL-2	CNL	Ectopic
Sc001_1163.1	CNL	CNL-2	CNL	Ectopic
Sc001_2270.1	CNL	CNL-2	CNL	Ectopic
Sc001_2636.1	CNL	CNL-4	N	Tandem
Sc001_2638.1	CNL	CNL-4	N	Tandem
Sc001_2733.1	CNL	CNL-3	CNL	Ectopic
Sc001_2915.1	CNL	CNL-2	CNL	Tandem
Sc001_2916.1	CNL	CNL-2	CNL	Tandem
Sc001_2923.1	CNL	CNL-2	CNL	Tandem
Sc001_2936.1	CNL		CNL	Tandem
Sc001_2938.1	CNL		CN	Tandem
Sc001_3219.1	CNL		NL	Ectopic
Sc001_3507.1	CNL		NL	Ectopic
Sc002_2751.1	CNL		CNL	Tandem
Sc002_2755.1	CNL	CNL-2	CNL	Tandem
Sc002_2757.1	CNL	CNL-2	CNL	Tandem
Sc002_2760.1	CNL	CNL-2	CNL	Tandem
Sc002_2761.1	CNL		CN	Tandem
Sc002_3175.1	CNL	CNL-2	CNL	Ectopic
Sc002_3399.1	CNL	CNL-2	CNL	Ectopic
Sc002_3409.1	CNL	CNL-2	CNL	Ectopic
Sc002_3819.1	CNL		CNL	Ectopic
Sc002_4458.1	CNL		NL	Tandem
Sc002_4460.1	CNL	CNL-3	CNL	Tandem
Sc002_4598.1	CNL	CNL-3	CNL	Ectopic
Sc002_4790.1	CNL	CNL-3	CNL	Ectopic
Sc002_4829.1	CNL	CNL-3	CNL	Ectopic
Sc002_4846.1	CNL	CNL-3	CNL	Ectopic
Sc002_4895.1	CNL	CNL-3	CNL	Tandem
Sc002_4932.1	CNL	CNL-3	CNL	Tandem
Sc002_4934.1	CNL	CNL-3	CNL	Tandem
Sc002_5039.1	CNL		N	Tandem
Sc003_0389.1	CNL	CNL-3	CNL	Ectopic
Sc003_0440.1	CNL	CNL-3	CNL	WGD or Segmental
Sc003_0591.1	CNL		CN	Tandem
Sc003_0593.1	CNL	CNL-3	CNL	Tandem
Sc003_0598.1	CNL	CNL-3	CN	Tandem
Sc003_0608.1	CNL	CNL-3	CNL	Tandem
Sc003_0617.1	CNL	CNL-3	CN	Tandem
Sc003_0662.1	CNL	CNL-2	CNL	Tandem
Sc003_0664.1	CNL		CNL	Tandem
Sc003_1277.1	CNL	CNL-3	CN	Ectopic
Sc003_1304.1	RNL		NL	Ectopic
Sc003_1542.1	CNL	CNL-1	CNL	Ectopic
Sc004_3079.1	CNL	CNL-3	CNL	Tandem
Sc004_3244.1	CNL		N	Ectopic
Sc004_3280.1	CNL	CNL-3	CNL	Tandem
Sc004_3287.1	CNL	CNL-3	CNL	Tandem
Sc004_3288.1	CNL	CNL-3	N	Tandem
Sc004_3318.1	CNL	CNL-3	CNL	Tandem
Sc004_3323.1	CNL	CNL-3	NL	Tandem
Sc004_3330.1	CNL	CNL-3	CNL	Tandem
Sc004_3388.1	CNL	CNL-3	CNL	Tandem
Sc004_3396.1	CNL	CNL-3	NL	Tandem
Sc004_3412.1	CNL	CNL-3	CNL	WGD or Segmental
Sc004_3420.1	CNL	CNL-3	CNL	WGD or Segmental
Sc004_3464.1	CNL	CNL-3	NL	Ectopic
Sc004_3494.1	CNL	CNL-3	NL	Ectopic
Sc004_3506.1	CNL	CNL-3	CNL	Ectopic
Sc004_3757.1	CNL		CN	Ectopic
Sc004_3772.1	CNL	CNL-2	CNL	Ectopic
Sc004_3790.1	CNL		CN	Tandem
Sc004_3794.1	CNL	CNL-2	CNL	Tandem
Sc004_3831.1	CNL	CNL-3	CNL	Tandem
Sc004_3832.1	CNL	CNL-3	CNL	Tandem
Sc004_3843.1	CNL	CNL-2	CNL	Tandem
Sc004_3848.1	CNL	CNL-2	NL	Tandem
Sc005_3241.1	CNL		NL	WGD or Segmental
Sc005_3519.1	CNL	CNL-2	CNL	Tandem
Sc005_3527.1	CNL	CNL-2	CNL	Tandem
Sc005_3534.1	CNL	CNL-2	CNL	Tandem
Sc006_0137.1	CNL	CNL-3	CNL	Tandem
Sc006_0150.1	CNL		NL	Ectopic
Sc006_0151.1	CNL		N	Ectopic
Sc006_0173.1	CNL	CNL-4	NL	Ectopic
Sc006_0418.1	CNL		N	Ectopic
Sc006_0526.1	CNL	CNL-4	NL	WGD or Segmental
Sc006_0533.1	CNL	CNL-4	NL	WGD or Segmental
Sc006_0631.1	CNL	CNL-4	NL	WGD or Segmental
Sc006_0637.1	CNL		N	Tandem
Sc006_0724.1	CNL	CNL-4	NL	Tandem
Sc006_0730.1	CNL	CNL-4	NL	Tandem
Sc006_0734.1	CNL	CNL-4	NL	Tandem
Sc006_0737.1	CNL		NL	Tandem
Sc006_0803.1	CNL		N	Tandem
Sc006_0811.1	CNL	CNL-4	NL	Tandem
Sc006_0813.1	CNL		N	Tandem
Sc006_0816.1	CNL	CNL-4	N	Tandem
Sc006_0818.1	CNL	CNL-4	NL	Tandem
Sc006_0822.1	CNL	CNL-4	NL	Tandem
Sc006_1113.1	CNL		NL	Tandem
Sc006_1115.1	CNL	CNL-4	NL	Tandem
Sc006_1138.1	CNL	CNL-3	CNL	Ectopic
Sc006_2310.1	CNL	CNL-2	CNL	Tandem
Sc006_2312.1	CNL	CNL-2	CNL	Tandem
Sc006_2336.1	CNL	CNL-2	CNL	Tandem
Sc006_2341.1	CNL	CNL-2	CNL	Tandem
Sc006_2352.1	CNL	CNL-2	CN	Tandem
Sc006_2354.1	CNL		N	Tandem
Sc006_2658.1	CNL	CNL-2	CNL	Tandem
Sc006_2661.1	CNL	CNL-2	CNL	Tandem
Sc006_2667.1	CNL	CNL-2	NL	Tandem
Sc006_3090.1	CNL	CNL-2	CNL	Tandem
Sc007_2790.1	CNL	CNL-3	NL	Ectopic
Sc007_3138.1	CNL	CNL-2	NL	Ectopic
Sc007_3288.1	CNL		CNL	Ectopic
Sc008_2565.1	CNL		CN	Ectopic
Sc009_0142.1	CNL	CNL-4	NL	Tandem
Sc009_0146.1	CNL		N	Tandem
Sc009_0171.1	CNL	CNL-4	NL	Ectopic
Sc009_0187.1	CNL	CNL-4	N	Tandem
Sc009_0188.1	CNL	CNL-4	NL	Tandem
Sc009_0283.1	CNL		N	Ectopic
Sc009_0289.1	CNL		CNL	Ectopic
Sc009_0316.1	CNL	CNL-4	NL	Tandem
Sc009_0321.1	CNL	CNL-4	N	Tandem
Sc009_0323.1	CNL	CNL-4	N	Tandem
Sc009_0336.1	CNL	CNL-4	NL	Tandem
Sc009_0337.1	CNL	CNL-4	NL	Tandem
Sc009_0342.1	CNL	CNL-4	NL	Tandem
Sc009_0344.1	CNL	CNL-4	NL	Tandem
Sc009_0350.1	CNL	CNL-4	NL	Tandem
Sc009_0353.1	CNL		N	Tandem
Sc009_0360.1	CNL	CNL-4	NL	Tandem
Sc009_0363.1	CNL	CNL-4	NL	Tandem
Sc009_0365.1	CNL		N	Tandem
Sc009_0386.1	CNL		N	Tandem
Sc009_0987.1	CNL	CNL-3	NL	Tandem
Sc009_1001.1	CNL	CNL-3	CNL	Tandem
Sc009_1107.1	CNL	CNL-3	CNL	Ectopic
Sc009_1432.1	CNL	CNL-2	CNL	Tandem
Sc009_1464.1	CNL	CNL-2	CNL	Ectopic
Sc009_2492.1	CNL	CNL-4	NL	Ectopic
Sc009_2878.1	CNL	CNL-4	NL	Ectopic
Sc009_2970.1	CNL	CNL-2	CNL	Ectopic
Sc010_0177.1	CNL	CNL-2	CNL	Ectopic
Sc010_0931.1	CNL		N	Ectopic
Sc010_1495.1	CNL		CNL	Ectopic
Sc010_1684.1	CNL		CNL	Ectopic
Sc010_1788.1	CNL	CNL-3	CNL	Ectopic
Sc010_1898.1	CNL	CNL-3	CNL	Ectopic
Sc010_1905.1	CNL		NL	Ectopic
Sc010_1989.1	CNL	CNL-3	CNL	Tandem
Sc010_2034.1	CNL	CNL-3	NL	Ectopic
Sc010_2064.1	CNL	CNL-3	CNL	Ectopic
Sc010_2086.1	CNL	CNL-3	CNL	Ectopic
Sc010_2683.1	CNL	CNL-3	NL	Ectopic
Sc010_2699.1	CNL	CNL-3	CNL	Tandem
Sc010_2778.1	CNL	CNL-3	CNL	Ectopic
Sc010_2784.1	CNL	CNL-3	CNL	Ectopic
Sc010_2796.1	CNL	CNL-3	CNL	Tandem
Sc010_2798.1	CNL	CNL-3	CNL	Tandem
Sc010_3133.1	CNL	CNL-3	NL	Tandem
Sc010_3142.1	CNL	CNL-4	NL	Ectopic
Sc010_3188.1	CNL	CNL-3	CNL	Tandem
Sc011_1925.1	CNL	CNL-2	CNL	Tandem
Sc011_2292.1	CNL	CNL-3	CNL	Tandem
Sc011_2455.1	CNL		CN	Ectopic
Sc011_2476.1	CNL	CNL-2	NL	Ectopic
Sc011_2629.1	CNL		CN	Tandem
Sc011_2630.1	CNL	CNL-2	NL	Tandem
Sc011_2633.1	CNL	CNL-2	CNL	Tandem
Sc011_2645.1	CNL		CN	Tandem
Sc011_2646.1	CNL	CNL-2	CNL	Tandem
Sc011_2690.1	CNL		CN	Ectopic
Sc011_2692.1	CNL	CNL-2	CNL	Tandem
Sc011_2700.1	CNL	CNL-2	CNL	Tandem
